# Supplementary material for: ﻿New Aquilariomyces and Mangifericomes species (Pleosporales, Ascomycota) from Aquilaria spp. in China
Source: MycoKeys. 2025 Jan 13;112:103–25. doi: 10.3897/mycokeys.112.139831 (PMC11747782; doi:10.3897/mycokeys.112.139831)
Supplement: XML Treatment for Aquilariomyces [file mycokeys.112.139831-treatment1.xml]

<!DOCTYPE tp:taxon-treatment
  PUBLIC "-//TaxonX//DTD Taxonomic Treatment Publishing DTD v0 20100105//EN" "tax-treatment-NSO.dtd">
<tp:taxon-treatment xmlns:tp="http://www.plazi.org/taxpub"><tp:treatment-meta><kwd-group><label>Taxon classification</label><kwd>
                <named-content content-type="kingdom">Fungi</named-content>
              </kwd><kwd>
                <named-content content-type="order">Pleosporales</named-content>
              </kwd><kwd>
                <named-content content-type="family">Thyridariaceae</named-content>
              </kwd></kwd-group><mixed-citation publication-type="journal"><person-group><name><surname>Du</surname><given-names>Tian-Ye</given-names></name><name><surname>Karunarathna</surname><given-names>Samantha C.</given-names></name><name><surname>Hyde</surname><given-names>Kevin D.</given-names></name><name><surname>Nilthong</surname><given-names>Somrudee</given-names></name><name><surname>Mapook</surname><given-names>Ausana</given-names></name><name><surname>Dai</surname><given-names>Dong-Qin</given-names></name><name><surname>Rajeshkumar</surname><given-names>Kunhiraman C.</given-names></name><name><surname>Elgorban</surname><given-names>Abdallah M.</given-names></name><name><surname>Han</surname><given-names>Li-Su</given-names></name><name><surname>Wang</surname><given-names>Hao-Han</given-names></name><name><surname>Tibpromma</surname><given-names>Saowaluck</given-names></name></person-group><article-title>﻿New <italic><tp:taxon-name><tp:taxon-name-part taxon-name-part-type="genus" reg="Aquilariomyces">Aquilariomyces</tp:taxon-name-part></tp:taxon-name></italic> and <italic><tp:taxon-name><tp:taxon-name-part taxon-name-part-type="genus" reg="Mangifericomes">Mangifericomes</tp:taxon-name-part></tp:taxon-name></italic> species (<tp:taxon-name><tp:taxon-name-part taxon-name-part-type="order">Pleosporales</tp:taxon-name-part></tp:taxon-name>, <tp:taxon-name><tp:taxon-name-part taxon-name-part-type="phylum">Ascomycota</tp:taxon-name-part></tp:taxon-name>) from <italic><tp:taxon-name><tp:taxon-name-part taxon-name-part-type="genus" reg="Aquilaria">Aquilaria</tp:taxon-name-part></tp:taxon-name></italic> spp. in China</article-title><source>MycoKeys</source><day>13</day><month>01</month><year>2025</year><volume>112</volume><fpage>103</fpage><lpage>125</lpage><pub-id pub-id-type="doi">10.3897/mycokeys.112.139831</pub-id></mixed-citation></tp:treatment-meta><tp:nomenclature><label>﻿</label><tp:taxon-name>
              <object-id xmlns:xlink="http://www.w3.org/1999/xlink" content-type="arpha" xlink:type="simple">0354648C-CFF0-581C-973E-C0C8FA855A58</object-id>
              <tp:taxon-name-part taxon-name-part-type="genus" reg="Aquilariomyces">Aquilariomyces</tp:taxon-name-part>
            </tp:taxon-name><tp:taxon-authority>T.Y. Du, Tibpromma &amp; Karun. 2024</tp:taxon-authority></tp:nomenclature><tp:treatment-sec sec-type="notes" id="SECID0EKCAI"><title>Notes.</title><p><italic><tp:taxon-name><tp:taxon-name-part taxon-name-part-type="genus" reg="Aquilariomyces">Aquilariomyces</tp:taxon-name-part></tp:taxon-name></italic> was introduced by <xref ref-type="bibr" rid="B14">Du et al. (2024b)</xref> as a monotypic genus to accommodate <italic><tp:taxon-name><tp:taxon-name-part taxon-name-part-type="genus" reg="Aquilariomyces">Aq.</tp:taxon-name-part><tp:taxon-name-part taxon-name-part-type="species" reg="aquilariae">aquilariae</tp:taxon-name-part></tp:taxon-name></italic> T.Y. Du, Tibpromma &amp; Karun. as the type species, which was collected from <italic><tp:taxon-name><tp:taxon-name-part taxon-name-part-type="genus" reg="Aquilaria">Aquilaria</tp:taxon-name-part><tp:taxon-name-part taxon-name-part-type="species" reg="yunnanensis">yunnanensis</tp:taxon-name-part></tp:taxon-name></italic> S.C. Huang in Yunnan Province, China. Based on well-separated phylogenetic branches and unique sexual morphs of asci and ascospores, <italic><tp:taxon-name><tp:taxon-name-part taxon-name-part-type="genus" reg="Aquilariomyces">Aquilariomyces</tp:taxon-name-part></tp:taxon-name></italic> was introduced as a new genus in <tp:taxon-name><tp:taxon-name-part taxon-name-part-type="family">Thyridariaceae</tp:taxon-name-part></tp:taxon-name> (<xref ref-type="bibr" rid="B14">Du et al. 2024b</xref>). This genus is characterized by globose to subglobose, brown to dark brown, solitary or gregarious ascomata in small groups, immersed under the bark, surrounded by brown to black fluffs; a peridium comprising hyaline to brown cells of <bold><italic>textura angularis</italic></bold>; hyaline septate, branched, trabeculate pseudoparaphyses, embedded in a gelatinous matrix; 8-spored, bitunicate, clavate, apically rounded asci, with an ocular chamber, and club-shaped, short pedicel; and uniseriate, 1-septate, fusiform to ellipsoidal ascospores, surrounded by mucilaginous sheath, while the asexual morph is not reported. The updated phylogenetic tree of <italic><tp:taxon-name><tp:taxon-name-part taxon-name-part-type="genus" reg="Aquilariomyces">Aquilariomyces</tp:taxon-name-part></tp:taxon-name></italic> is shown in Fig. <xref ref-type="fig" rid="F2">2</xref>.</p><fig id="F2" position="float" orientation="portrait"><object-id xmlns:xlink="http://www.w3.org/1999/xlink" content-type="doi" xlink:type="simple">10.3897/mycokeys.112.139831.figure2</object-id><object-id xmlns:xlink="http://www.w3.org/1999/xlink" content-type="arpha" xlink:type="simple">71C5490E-6D32-59AB-96CB-3FBD31C623C2</object-id><label>Figure 2.</label><caption><p>Phylogram generated from maximum likelihood (ML) analysis based on combined <abbrev xmlns:xlink="http://www.w3.org/1999/xlink" xlink:title="28S large subunit" id="ABBRID0EXEAI" xlink:type="simple">LSU</abbrev>, <abbrev xmlns:xlink="http://www.w3.org/1999/xlink" xlink:title="internal transcribed spacer" id="ABBRID0E2EAI" xlink:type="simple">ITS</abbrev>, <abbrev xmlns:xlink="http://www.w3.org/1999/xlink" xlink:title="18S small subunit" id="ABBRID0E6EAI" xlink:type="simple">SSU</abbrev>, <italic>tef</italic>1-α, and <italic>rpb</italic>2 sequence data of 52 taxa, which comprised 4387 base pairs of <abbrev xmlns:xlink="http://www.w3.org/1999/xlink" xlink:title="28S large subunit" id="ABBRID0EHFAI" xlink:type="simple">LSU</abbrev> = 967, <abbrev xmlns:xlink="http://www.w3.org/1999/xlink" xlink:title="internal transcribed spacer" id="ABBRID0ELFAI" xlink:type="simple">ITS</abbrev> = 516, <abbrev xmlns:xlink="http://www.w3.org/1999/xlink" xlink:title="18S small subunit" id="ABBRID0EPFAI" xlink:type="simple">SSU</abbrev> = 872, <italic>rpb</italic>2 = 1024, <italic>tef</italic>1-α = 1008. The best-scoring <abbrev xmlns:xlink="http://www.w3.org/1999/xlink" xlink:title="Randomized Accelerated Maximum Likelihood" id="ABBRID0EXFAI" xlink:type="simple">RAxML</abbrev> tree with a final likelihood value of -31596.745436 is presented. The matrix had 2090 distinct alignment patterns, with 47.13% of undetermined characters or gaps. Estimated base frequencies were as follows: A = 0.249245, C = 0.257277, G = 0.271627, T = 0.221851; substitution rates: AC = 1.210949, AG = 2.948777, AT = 1.318881, CG = 0.897105, CT = 6.444599, GT = 1.0; gamma distribution shape parameter <italic>α</italic> = 0.441696. Bootstrap support values for ML equal to or greater than 70% and clade credibility values equal to or greater than 0.90 from Bayesian inference analysis are labelled at each node. The tree is rooted with <italic><tp:taxon-name><tp:taxon-name-part taxon-name-part-type="genus" reg="Trematosphaeria">Trematosphaeria</tp:taxon-name-part><tp:taxon-name-part taxon-name-part-type="species" reg="pertusa">pertusa</tp:taxon-name-part></tp:taxon-name></italic> (CBS 122368). The new isolates are indicated in red, and the ex-type strains are in bold.</p></caption><graphic xmlns:xlink="http://www.w3.org/1999/xlink" xlink:href="mycokeys-112-103-g002.jpg" position="float" orientation="portrait" xlink:type="simple" id="oo_1217441.jpg"><uri content-type="original_file" xlink:type="simple">https://binary.pensoft.net/fig/1217441</uri></graphic></fig></tp:treatment-sec><ref-list><ref id="B14"><mixed-citation xmlns:xlink="http://www.w3.org/1999/xlink" xlink:type="simple"><person-group><name name-style="western"><surname>Du</surname><given-names>TY</given-names></name><name name-style="western"><surname>Tibpromma</surname><given-names>S</given-names></name><name name-style="western"><surname>Hyde</surname><given-names>KD</given-names></name><name name-style="western"><surname>Mapook</surname><given-names>A</given-names></name><name name-style="western"><surname>Dai</surname><given-names>DQ</given-names></name><name name-style="western"><surname>Zhang</surname><given-names>GQ</given-names></name><name name-style="western"><surname>Stephenson</surname><given-names>SL</given-names></name><name name-style="western"><surname>Suwannarach</surname><given-names>N</given-names></name><name name-style="western"><surname>Kumla</surname><given-names>J</given-names></name><name name-style="western"><surname>Elgorban</surname><given-names>AM</given-names></name><name name-style="western"><surname>Rajeshkumar</surname><given-names>KC</given-names></name><name name-style="western"><surname>Maharachchikumbura</surname><given-names>SSN</given-names></name><name name-style="western"><surname>Li</surname><given-names>Q</given-names></name><name name-style="western"><surname>Karunarathna</surname><given-names>SC</given-names></name></person-group> (<year>2024b</year>) The polyphasic approach reveals 10 novel and one known <tp:taxon-name><tp:taxon-name-part taxon-name-part-type="phylum">Ascomycota</tp:taxon-name-part></tp:taxon-name> taxa from terrestrial agarwood‐producing trees. Journal of Systematics and Evolution, 1–38. <ext-link xlink:href="10.1111/jse.13037" ext-link-type="doi" xlink:type="simple">https://doi.org/10.1111/jse.13037</ext-link></mixed-citation></ref></ref-list></tp:taxon-treatment>
