# Supplementary material for: ﻿New Aquilariomyces and Mangifericomes species (Pleosporales, Ascomycota) from Aquilaria spp. in China
Source: MycoKeys. 2025 Jan 13;112:103–25. doi: 10.3897/mycokeys.112.139831 (PMC11747782; doi:10.3897/mycokeys.112.139831)
Supplement: XML Treatment for Aquilariomyces maomingensis [file mycokeys.112.139831-treatment2.xml]

<!DOCTYPE tp:taxon-treatment
  PUBLIC "-//TaxonX//DTD Taxonomic Treatment Publishing DTD v0 20100105//EN" "tax-treatment-NSO.dtd">
<tp:taxon-treatment xmlns:tp="http://www.plazi.org/taxpub"><tp:treatment-meta><kwd-group><label>Taxon classification</label><kwd>
                <named-content content-type="kingdom">Fungi</named-content>
              </kwd><kwd>
                <named-content content-type="order">Pleosporales</named-content>
              </kwd><kwd>
                <named-content content-type="family">Thyridariaceae</named-content>
              </kwd></kwd-group><mixed-citation publication-type="journal"><person-group><name><surname>Du</surname><given-names>Tian-Ye</given-names></name><name><surname>Karunarathna</surname><given-names>Samantha C.</given-names></name><name><surname>Hyde</surname><given-names>Kevin D.</given-names></name><name><surname>Nilthong</surname><given-names>Somrudee</given-names></name><name><surname>Mapook</surname><given-names>Ausana</given-names></name><name><surname>Dai</surname><given-names>Dong-Qin</given-names></name><name><surname>Rajeshkumar</surname><given-names>Kunhiraman C.</given-names></name><name><surname>Elgorban</surname><given-names>Abdallah M.</given-names></name><name><surname>Han</surname><given-names>Li-Su</given-names></name><name><surname>Wang</surname><given-names>Hao-Han</given-names></name><name><surname>Tibpromma</surname><given-names>Saowaluck</given-names></name></person-group><article-title>﻿New <italic><tp:taxon-name><tp:taxon-name-part taxon-name-part-type="genus" reg="Aquilariomyces">Aquilariomyces</tp:taxon-name-part></tp:taxon-name></italic> and <italic><tp:taxon-name><tp:taxon-name-part taxon-name-part-type="genus" reg="Mangifericomes">Mangifericomes</tp:taxon-name-part></tp:taxon-name></italic> species (<tp:taxon-name><tp:taxon-name-part taxon-name-part-type="order">Pleosporales</tp:taxon-name-part></tp:taxon-name>, <tp:taxon-name><tp:taxon-name-part taxon-name-part-type="phylum">Ascomycota</tp:taxon-name-part></tp:taxon-name>) from <italic><tp:taxon-name><tp:taxon-name-part taxon-name-part-type="genus" reg="Aquilaria">Aquilaria</tp:taxon-name-part></tp:taxon-name></italic> spp. in China</article-title><source>MycoKeys</source><day>13</day><month>01</month><year>2025</year><volume>112</volume><fpage>103</fpage><lpage>125</lpage><pub-id pub-id-type="doi">10.3897/mycokeys.112.139831</pub-id></mixed-citation></tp:treatment-meta><tp:nomenclature><label>﻿</label><tp:taxon-name>
              <object-id xmlns:xlink="http://www.w3.org/1999/xlink" content-type="arpha" xlink:type="simple">9AB1A9EB-3507-5922-B58C-74699725C4C0</object-id>
              <tp:taxon-name-part taxon-name-part-type="genus" reg="Aquilariomyces">Aquilariomyces</tp:taxon-name-part>
              <tp:taxon-name-part taxon-name-part-type="species" reg="maomingensis">maomingensis</tp:taxon-name-part>
              <object-id xmlns:xlink="http://www.w3.org/1999/xlink" content-type="mycobank" xlink:type="simple">856409</object-id>
              <object-id xmlns:xlink="http://www.w3.org/1999/xlink" xlink:type="simple">Facesoffungi Number: FoF16960</object-id>
            </tp:taxon-name><tp:taxon-authority>T.Y. Du, K.D. Hyde, Tibpromma &amp; Karun.</tp:taxon-authority><tp:taxon-status xmlns:xlink="http://www.w3.org/1999/xlink" xlink:type="simple">sp. nov.</tp:taxon-status><xref ref-type="fig" rid="F3">Fig. 3</xref></tp:nomenclature><tp:treatment-sec sec-type="etymology" id="SECID0E5HAI"><title>Etymology.</title><p>Named after the location “Maoming,” where the holotype was collected.</p></tp:treatment-sec><tp:treatment-sec sec-type="Holotype" id="SECID0EDIAI"><title>Holotype.</title><p><abbrev xmlns:xlink="http://www.w3.org/1999/xlink" content-type="institution" xlink:title="Mycological Herbarium of Zhongkai University of Agriculture and Engineering" id="ABBRID0EJIAI" xlink:type="simple">MHZU</abbrev> 23-0022.</p></tp:treatment-sec><tp:treatment-sec sec-type="description" id="SECID0EOIAI"><title>Description.</title><p><bold><italic>Saprobic</italic></bold> on decaying branch of <italic><tp:taxon-name><tp:taxon-name-part taxon-name-part-type="genus" reg="Aquilaria">Aquilaria</tp:taxon-name-part><tp:taxon-name-part taxon-name-part-type="species" reg="sinensis">sinensis</tp:taxon-name-part></tp:taxon-name></italic>. <bold>Sexual morph: <italic>Ascomata</italic></bold> (excluding necks) 250–450 μm high × 200–500 μm diam. (x̄ = 366 × 350 μm, n = 5), solitary or gregarious in small groups, brown to dark brown, surrounded by short brown to black fluffs, immersed, slightly raised under the bark, globose to subglobose, sometimes ovoid, ostiolate. <bold><italic>Ostiolar canal</italic></bold> 250–280 µm long × 150–200 µm wide (x̄ = 263 × 180 µm, n = 10), cylindrical to elliptical, usually straight, dark brown to black necks with periphyses. <bold><italic>Peridium</italic></bold> 15–70 μm (x̄ = 31 μm, n = 30) wide, comprising 3–5 layers of pale brown to brown cells of <bold><italic>textura angularis</italic></bold> to <bold><italic>textura prismatica</italic></bold>, fusing with the host tissue. <bold><italic>Hamathecium</italic></bold> comprising 1 μm wide, hyaline, septate, branched, numerous, trabeculate pseudoparaphyses (<italic>sensu</italic><xref ref-type="bibr" rid="B32">Liew et al. 2000</xref>), embedded in a gelatinous matrix. <bold><italic>Asci</italic></bold> 100–140 × 21–25 μm (x̄ = 123 × 23 μm, n = 30), bitunicate, 8-spored, thick-walled, clavate, apically rounded, with an ocular chamber, short pedicel, some club-shaped. <bold><italic>Ascospores</italic></bold> 20–36 × 9–15 μm (x̄ = 30 × 13 μm, n = 30), uniseriate, 1-septate, fusiform to ellipsoidal, conical at both ends or round, constricted at the septum, upper cells are slightly larger than below cells, rough-walled, with several guttules and granules, hyaline to pale yellow when immature and surrounded by a mucilaginous sheath, later become yellow-brown and without a mucilaginous sheath. <bold>Asexual morph</bold>: Undetermined.</p><fig id="F3" position="float" orientation="portrait"><object-id xmlns:xlink="http://www.w3.org/1999/xlink" content-type="doi" xlink:type="simple">10.3897/mycokeys.112.139831.figure3</object-id><object-id xmlns:xlink="http://www.w3.org/1999/xlink" content-type="arpha" xlink:type="simple">2E98BD34-D53E-57DA-87D7-58A6FD83A129</object-id><label>Figure 3.</label><caption><p><italic><tp:taxon-name><tp:taxon-name-part taxon-name-part-type="genus" reg="Aquilariomyces">Aquilariomyces</tp:taxon-name-part><tp:taxon-name-part taxon-name-part-type="species" reg="maomingensis">maomingensis</tp:taxon-name-part></tp:taxon-name></italic> (<abbrev xmlns:xlink="http://www.w3.org/1999/xlink" content-type="institution" xlink:title="Mycological Herbarium of Zhongkai University of Agriculture and Engineering" id="ABBRID0EYKAI" xlink:type="simple">MHZU</abbrev> 23-0022, holotype) <bold>A–C</bold> appearance of ascomata on the host (the arrows indicate ascomata) <bold>D, E</bold> vertical sections through the ascomata (the arrows indicate ostioles) <bold>F</bold> ostiole with periphyses <bold>G</bold> short fluffs around the periphery of the ascomata <bold>H</bold> peridium <bold>I, J</bold> trabeculae pseudoparaphyses (<bold>J</bold> the arrows indicate septate pseudoparaphyses) <bold>K–N</bold> asci <bold>O</bold> a club-shaped pedicel <bold>P–U</bold> ascospores (<bold>S</bold> stained with Indian ink) <bold>V</bold> germinated ascospore <bold>W, X</bold> colonies on PDA obverse and reverse views. Scale bars: 200 µm (<bold>D–F</bold>); 30 µm (<bold>G, H</bold>); 10 µm (<bold>I</bold>); 50 µm (<bold>K–N</bold>); 20 µm (<bold>P–V</bold>).</p></caption><graphic xmlns:xlink="http://www.w3.org/1999/xlink" xlink:href="mycokeys-112-103-g003.jpg" position="float" orientation="portrait" xlink:type="simple" id="oo_1217442.jpg"><uri content-type="original_file" xlink:type="simple">https://binary.pensoft.net/fig/1217442</uri></graphic></fig></tp:treatment-sec><tp:treatment-sec sec-type="description" id="SECID0EGMAI"><title>Culture characteristics.</title><p>Ascospores germinated on PDA after 12 hours, and germ tubes were produced from one or both ends. <bold><italic>Colonies</italic></bold> on PDA reaching 2–3 cm diam. after two weeks at 23–28 °C. Colonies obverse: dense, circular, or irregular, cream to brown, umbonate, raised at the center, filamentous edge. Colonies reverse dark brown to black at the center and cream to light brown at the margin.</p></tp:treatment-sec><tp:treatment-sec sec-type="material" id="SECID0EPMAI"><title>Material examined.</title><p>China • Guangdong Province, Maoming City, Dianbai District, Poxin Town, <named-content xmlns:xlink="http://www.w3.org/1999/xlink" content-type="dwc:verbatimCoordinates" xlink:type="simple"><named-content content-type="geo-json" specific-use="{&#34;type&#34;:&#34;Point&#34;,&#34;coordinates&#34;:[111.128611,21.573611]}" id="NCID0EYMAI" xlink:type="simple">21°34'25"N, 111°7'43"E</named-content></named-content>, on a dead branch of <italic><tp:taxon-name><tp:taxon-name-part taxon-name-part-type="genus" reg="Aquilaria">Aquilaria</tp:taxon-name-part><tp:taxon-name-part taxon-name-part-type="species" reg="sinensis">sinensis</tp:taxon-name-part></tp:taxon-name></italic> (<tp:taxon-name><tp:taxon-name-part taxon-name-part-type="family">Thymelaeaceae</tp:taxon-name-part></tp:taxon-name>), 3 June 2022, T.Y. Du, MMA15 (<abbrev xmlns:xlink="http://www.w3.org/1999/xlink" content-type="institution" xlink:title="Mycological Herbarium of Zhongkai University of Agriculture and Engineering" id="ABBRID0ENNAI" xlink:type="simple">MHZU</abbrev> 23-0022, holotype), ex-type living culture, GMBCC1047; additional living culture, <abbrev xmlns:xlink="http://www.w3.org/1999/xlink" content-type="institution" xlink:title="Zhongkai University of Agriculture and Engineering Culture Collection" id="ABBRID0ESNAI" xlink:type="simple">ZHKUCC</abbrev> 23-0041.</p></tp:treatment-sec><tp:treatment-sec sec-type="GenBank numbers" id="SECID0EXNAI"><title>GenBank numbers.</title><p>GMBCC1047: <abbrev xmlns:xlink="http://www.w3.org/1999/xlink" xlink:title="internal transcribed spacer" id="ABBRID0E4NAI" xlink:type="simple">ITS</abbrev> = <ext-link xmlns:xlink="http://www.w3.org/1999/xlink" ext-link-type="gen" xlink:href="PQ604643" xlink:type="simple">PQ604643</ext-link>, <abbrev xmlns:xlink="http://www.w3.org/1999/xlink" xlink:title="28S large subunit" id="ABBRID0EGOAI" xlink:type="simple">LSU</abbrev> = <ext-link xmlns:xlink="http://www.w3.org/1999/xlink" ext-link-type="gen" xlink:href="PQ604620" xlink:type="simple">PQ604620</ext-link>, <abbrev xmlns:xlink="http://www.w3.org/1999/xlink" xlink:title="18S small subunit" id="ABBRID0EPOAI" xlink:type="simple">SSU</abbrev> = <ext-link xmlns:xlink="http://www.w3.org/1999/xlink" ext-link-type="gen" xlink:href="PQ604624" xlink:type="simple">PQ604624</ext-link>, <italic>tef</italic>1-α = <ext-link xmlns:xlink="http://www.w3.org/1999/xlink" ext-link-type="gen" xlink:href="PQ612415" xlink:type="simple">PQ612415</ext-link>, <italic>rpb</italic>2 = <ext-link xmlns:xlink="http://www.w3.org/1999/xlink" ext-link-type="gen" xlink:href="PQ612419" xlink:type="simple">PQ612419</ext-link>; <abbrev xmlns:xlink="http://www.w3.org/1999/xlink" content-type="institution" xlink:title="Zhongkai University of Agriculture and Engineering Culture Collection" id="ABBRID0EGPAI" xlink:type="simple">ZHKUCC</abbrev> 23-0041: <abbrev xmlns:xlink="http://www.w3.org/1999/xlink" xlink:title="internal transcribed spacer" id="ABBRID0ELPAI" xlink:type="simple">ITS</abbrev> = <ext-link xmlns:xlink="http://www.w3.org/1999/xlink" ext-link-type="gen" xlink:href="PQ604644" xlink:type="simple">PQ604644</ext-link>, <abbrev xmlns:xlink="http://www.w3.org/1999/xlink" xlink:title="28S large subunit" id="ABBRID0EUPAI" xlink:type="simple">LSU</abbrev> = <ext-link xmlns:xlink="http://www.w3.org/1999/xlink" ext-link-type="gen" xlink:href="PQ604621" xlink:type="simple">PQ604621</ext-link>, <abbrev xmlns:xlink="http://www.w3.org/1999/xlink" xlink:title="18S small subunit" id="ABBRID0E4PAI" xlink:type="simple">SSU</abbrev> = <ext-link xmlns:xlink="http://www.w3.org/1999/xlink" ext-link-type="gen" xlink:href="PQ604625" xlink:type="simple">PQ604625</ext-link>, <italic>tef</italic>1-α = <ext-link xmlns:xlink="http://www.w3.org/1999/xlink" ext-link-type="gen" xlink:href="PQ612416" xlink:type="simple">PQ612416</ext-link>, <italic>rpb</italic>2 = <ext-link xmlns:xlink="http://www.w3.org/1999/xlink" ext-link-type="gen" xlink:href="PQ612420" xlink:type="simple">PQ612420</ext-link>.</p></tp:treatment-sec><tp:treatment-sec sec-type="notes" id="SECID0EUQAI"><title>Notes.</title><p>In the present phylogenetic analyses, our new collection, <italic><tp:taxon-name><tp:taxon-name-part taxon-name-part-type="genus" reg="Aquilariomyces">Aquilariomyces</tp:taxon-name-part><tp:taxon-name-part taxon-name-part-type="species" reg="maomingensis">maomingensis</tp:taxon-name-part></tp:taxon-name></italic>, formed a well-separated sister lineage to <italic><tp:taxon-name><tp:taxon-name-part taxon-name-part-type="genus" reg="Aquilariomyces">Aq.</tp:taxon-name-part><tp:taxon-name-part taxon-name-part-type="species" reg="aquilariae">aquilariae</tp:taxon-name-part></tp:taxon-name></italic> (<abbrev xmlns:xlink="http://www.w3.org/1999/xlink" content-type="institution" xlink:title="Zhongkai University of Agriculture and Engineering Culture Collection" id="ABBRID0EQRAI" xlink:type="simple">ZHKUCC</abbrev> 23-0072 and <abbrev xmlns:xlink="http://www.w3.org/1999/xlink" content-type="institution" xlink:title="Guizhou Culture Collection" id="ABBRID0EVRAI" xlink:type="simple">GZCC</abbrev> 23-0616) with 100% ML and 1.00 BYPP statistical support (Fig. <xref ref-type="fig" rid="F2">2</xref>). <italic><tp:taxon-name><tp:taxon-name-part taxon-name-part-type="genus" reg="Aquilariomyces">Aquilariomyces</tp:taxon-name-part><tp:taxon-name-part taxon-name-part-type="species" reg="maomingensis">maomingensis</tp:taxon-name-part></tp:taxon-name></italic> shares similar morphological characteristics with <italic><tp:taxon-name><tp:taxon-name-part taxon-name-part-type="genus" reg="Aquilariomyces">Aq.</tp:taxon-name-part><tp:taxon-name-part taxon-name-part-type="species" reg="aquilariae">aquilariae</tp:taxon-name-part></tp:taxon-name></italic> (<abbrev xmlns:xlink="http://www.w3.org/1999/xlink" content-type="institution" xlink:title="Mycological Herbarium of Zhongkai University of Agriculture and Engineering" id="ABBRID0EUSAI" xlink:type="simple">MHZU</abbrev> 23-0036, holotype) in having immersed, globose to subglobose ascomata, numerous, septate, branched, trabeculate pseudoparaphyses in a gelatinous matrix, clavate asci, with short and club-shaped pedicel, and uniseriate fusiform to ellipsoidal, 1-septate, ascospores, constricted at the septum, and surrounded by a mucilaginous sheath (<xref ref-type="bibr" rid="B14">Du et al. 2024b</xref>). However, <italic><tp:taxon-name><tp:taxon-name-part taxon-name-part-type="genus" reg="Aquilariomyces">Aq.</tp:taxon-name-part><tp:taxon-name-part taxon-name-part-type="species" reg="maomingensis">maomingensis</tp:taxon-name-part></tp:taxon-name></italic> (<abbrev xmlns:xlink="http://www.w3.org/1999/xlink" content-type="institution" xlink:title="Mycological Herbarium of Zhongkai University of Agriculture and Engineering" id="ABBRID0EITAI" xlink:type="simple">MHZU</abbrev> 23-0022) differs from <italic><tp:taxon-name><tp:taxon-name-part taxon-name-part-type="genus" reg="Aquilariomyces">Aq.</tp:taxon-name-part><tp:taxon-name-part taxon-name-part-type="species" reg="aquilariae">aquilariae</tp:taxon-name-part></tp:taxon-name></italic> (<abbrev xmlns:xlink="http://www.w3.org/1999/xlink" content-type="institution" xlink:title="Mycological Herbarium of Zhongkai University of Agriculture and Engineering" id="ABBRID0EYTAI" xlink:type="simple">MHZU</abbrev> 23-0036) in its ascomata and ascospore characters. <italic><tp:taxon-name><tp:taxon-name-part taxon-name-part-type="genus" reg="Aquilariomyces">Aquilariomyces</tp:taxon-name-part><tp:taxon-name-part taxon-name-part-type="species" reg="maomingensis">maomingensis</tp:taxon-name-part></tp:taxon-name></italic> has ascomata surrounded by short fluffs, slightly raised under the bark, and brown mature ascospores, while <italic><tp:taxon-name><tp:taxon-name-part taxon-name-part-type="genus" reg="Aquilariomyces">Aq.</tp:taxon-name-part><tp:taxon-name-part taxon-name-part-type="species" reg="aquilariae">aquilariae</tp:taxon-name-part></tp:taxon-name></italic> (<abbrev xmlns:xlink="http://www.w3.org/1999/xlink" content-type="institution" xlink:title="Mycological Herbarium of Zhongkai University of Agriculture and Engineering" id="ABBRID0ETUAI" xlink:type="simple">MHZU</abbrev> 23-0036) has inconspicuous ascomata, surrounded by long fluffs, and hyaline mature ascospores (<xref ref-type="bibr" rid="B14">Du et al. 2024b</xref>). A comparison of the main morphological structures between <italic><tp:taxon-name><tp:taxon-name-part taxon-name-part-type="genus" reg="Aquilariomyces">Aquilariomyces</tp:taxon-name-part><tp:taxon-name-part taxon-name-part-type="species" reg="maomingensis">maomingensis</tp:taxon-name-part></tp:taxon-name></italic> and <italic><tp:taxon-name><tp:taxon-name-part taxon-name-part-type="genus" reg="Aquilariomyces">Aq.</tp:taxon-name-part><tp:taxon-name-part taxon-name-part-type="species" reg="aquilariae">Aquilariae</tp:taxon-name-part></tp:taxon-name></italic> is shown in Fig. <xref ref-type="fig" rid="F4">4</xref>.</p><fig id="F4" position="float" orientation="portrait"><object-id xmlns:xlink="http://www.w3.org/1999/xlink" content-type="doi" xlink:type="simple">10.3897/mycokeys.112.139831.figure4</object-id><object-id xmlns:xlink="http://www.w3.org/1999/xlink" content-type="arpha" xlink:type="simple">D6477680-881F-5D70-A59A-5987A24B9B47</object-id><label>Figure 4.</label><caption><p>Comparison of morphological structure between <italic><tp:taxon-name><tp:taxon-name-part taxon-name-part-type="genus" reg="Aquilariomyces">Aquilariomyces</tp:taxon-name-part><tp:taxon-name-part taxon-name-part-type="species" reg="maomingensis">maomingensis</tp:taxon-name-part></tp:taxon-name></italic> and <italic><tp:taxon-name><tp:taxon-name-part taxon-name-part-type="genus" reg="Aquilariomyces">Aq.</tp:taxon-name-part><tp:taxon-name-part taxon-name-part-type="species" reg="aquilariae">aquilariae</tp:taxon-name-part></tp:taxon-name></italic>. <italic><tp:taxon-name><tp:taxon-name-part taxon-name-part-type="genus" reg="Aquilariomyces">Aquilariomyces</tp:taxon-name-part><tp:taxon-name-part taxon-name-part-type="species" reg="maomingensis">maomingensis</tp:taxon-name-part></tp:taxon-name></italic> (<abbrev xmlns:xlink="http://www.w3.org/1999/xlink" content-type="institution" xlink:title="Mycological Herbarium of Zhongkai University of Agriculture and Engineering" id="ABBRID0E6WAI" xlink:type="simple">MHZU</abbrev> 23-0022 holotype) <bold>A</bold> ascomata wrapped in short fluffs <bold>B</bold> micrograph of fluffs <bold>C</bold> brown ascospores. <italic><tp:taxon-name><tp:taxon-name-part taxon-name-part-type="genus" reg="Aquilariomyces">Aquilariomyces</tp:taxon-name-part><tp:taxon-name-part taxon-name-part-type="species" reg="aquilariae">aquilariae</tp:taxon-name-part></tp:taxon-name></italic> (<abbrev xmlns:xlink="http://www.w3.org/1999/xlink" content-type="institution" xlink:title="Mycological Herbarium of Zhongkai University of Agriculture and Engineering" id="ABBRID0EVXAI" xlink:type="simple">MHZU</abbrev> 23-0036, holotype) (<xref ref-type="bibr" rid="B14">Du et al. 2024b</xref>) <bold>D</bold> ascomata wrapped in long fluffs <bold>E</bold> micrograph of fluffs <bold>F</bold> hyaline ascospores. Scale bars: 20 µm (<bold>B, C, E, F</bold>).</p></caption><graphic xmlns:xlink="http://www.w3.org/1999/xlink" xlink:href="mycokeys-112-103-g004.jpg" position="float" orientation="portrait" xlink:type="simple" id="oo_1217443.jpg"><uri content-type="original_file" xlink:type="simple">https://binary.pensoft.net/fig/1217443</uri></graphic></fig><p>According to the phylogenetic analysis of the present study, both <italic><tp:taxon-name><tp:taxon-name-part taxon-name-part-type="genus" reg="Aquilariomyces">Aquilariomyces</tp:taxon-name-part></tp:taxon-name></italic> species clustered in <tp:taxon-name><tp:taxon-name-part taxon-name-part-type="family">Thyridariaceae</tp:taxon-name-part></tp:taxon-name>, a family characterized by trabeculate or cellular pseudoparaphyses. Trabeculate pseudoparaphyses are characterized by narrow, thread-like, apparently nonseptate, branched, and anastomosing or unbranched above the asci and embedded in a gelatinous matrix (<xref ref-type="bibr" rid="B32">Liew et al. 2000</xref>; <xref ref-type="bibr" rid="B18">Hongsanan et al. 2020</xref>). This type of pseudoparaphyses is found in <italic><tp:taxon-name><tp:taxon-name-part taxon-name-part-type="genus" reg="Aquilariomyces">Aquilariomyces</tp:taxon-name-part></tp:taxon-name></italic> (Fig. <xref ref-type="fig" rid="F3">3I</xref>). Trabeculae were considered important at the <tp:taxon-name><tp:taxon-name-part taxon-name-part-type="class">Dothideomycetes</tp:taxon-name-part></tp:taxon-name> O.E. Erikss. &amp; Winka in earlier classifications; thus, <tp:taxon-name><tp:taxon-name-part taxon-name-part-type="order">Melanommatales</tp:taxon-name-part></tp:taxon-name> was defined as having trabeculae (<xref ref-type="bibr" rid="B2">Barr 1983</xref>). However, <xref ref-type="bibr" rid="B32">Liew et al. (2000)</xref> showed that trabeculae were not important at the order level and probably were important at the family level (or even species). <tp:taxon-name><tp:taxon-name-part taxon-name-part-type="family">Thyridariaceae</tp:taxon-name-part></tp:taxon-name> comprises nine genera: <italic><tp:taxon-name><tp:taxon-name-part taxon-name-part-type="genus" reg="Aquilariomyces">Aquilariomyces</tp:taxon-name-part></tp:taxon-name></italic>, <italic><tp:taxon-name><tp:taxon-name-part taxon-name-part-type="genus" reg="Chromolaenomyces">Chromolaenomyces</tp:taxon-name-part></tp:taxon-name></italic> Mapook &amp; K.D. Hyde, <italic><tp:taxon-name><tp:taxon-name-part taxon-name-part-type="genus" reg="Cycasicola">Cycasicola</tp:taxon-name-part></tp:taxon-name></italic> Wanas., E.B.G. Jones &amp; K.D. Hyde, <italic><tp:taxon-name><tp:taxon-name-part taxon-name-part-type="genus" reg="Liua">Liua</tp:taxon-name-part></tp:taxon-name></italic> Phookamsak &amp; K.D. Hyde, <italic><tp:taxon-name><tp:taxon-name-part taxon-name-part-type="genus" reg="Parathyridaria">Parathyridaria</tp:taxon-name-part></tp:taxon-name></italic> Jaklitsch &amp; Voglmayr, <italic><tp:taxon-name><tp:taxon-name-part taxon-name-part-type="genus" reg="Parathyridariella">Parathyridariella</tp:taxon-name-part></tp:taxon-name></italic> Prigione, A. Poli, E. Bovio &amp; Varese, <italic><tp:taxon-name><tp:taxon-name-part taxon-name-part-type="genus" reg="Pseudothyridariella">Pseudothyridariella</tp:taxon-name-part></tp:taxon-name></italic> Mapook &amp; K.D. Hyde, <italic><tp:taxon-name><tp:taxon-name-part taxon-name-part-type="genus" reg="Thyridaria">Thyridaria</tp:taxon-name-part></tp:taxon-name></italic> Sacc., and <italic><tp:taxon-name><tp:taxon-name-part taxon-name-part-type="genus" reg="Thyridariella">Thyridariella</tp:taxon-name-part></tp:taxon-name></italic> Devadatha, V.V. Sarma, K.D. Hyde, Wanas. &amp; E.B.G. Jones (<xref ref-type="bibr" rid="B66">Wijayawardene et al. 2022</xref>; <xref ref-type="bibr" rid="B14">Du et al. 2024b</xref>). Among these genera, <italic><tp:taxon-name><tp:taxon-name-part taxon-name-part-type="genus" reg="Aquilariomyces">Aquilariomyces</tp:taxon-name-part></tp:taxon-name></italic> (<xref ref-type="bibr" rid="B14">Du et al. 2024b</xref>), <italic><tp:taxon-name><tp:taxon-name-part taxon-name-part-type="genus" reg="Parathyridaria">Parathyridaria</tp:taxon-name-part></tp:taxon-name></italic> (<xref ref-type="bibr" rid="B23">Jaklitsch and Voglmayr 2016</xref>), and <italic><tp:taxon-name><tp:taxon-name-part taxon-name-part-type="genus" reg="Thyridaria">Thyridaria</tp:taxon-name-part></tp:taxon-name></italic> (<xref ref-type="bibr" rid="B23">Jaklitsch and Voglmayr 2016</xref>) have trabeculate pseudoparaphyses; <italic><tp:taxon-name><tp:taxon-name-part taxon-name-part-type="genus" reg="Chromolaenomyces">Chromolaenomyces</tp:taxon-name-part></tp:taxon-name></italic> (<xref ref-type="bibr" rid="B37">Mapook et al. 2020</xref>), <italic><tp:taxon-name><tp:taxon-name-part taxon-name-part-type="genus" reg="Pseudothyridariella">Pseudothyridariella</tp:taxon-name-part></tp:taxon-name></italic> (<xref ref-type="bibr" rid="B37">Mapook et al. 2020</xref>), and <italic><tp:taxon-name><tp:taxon-name-part taxon-name-part-type="genus" reg="Thyridariella">Thyridariella</tp:taxon-name-part></tp:taxon-name></italic> (<xref ref-type="bibr" rid="B7">Devadatha et al. 2018</xref>) have cellular pseudoparaphyses, while pseudoparaphyses of this type have not been reported yet in other genera, <italic>viz. <tp:taxon-name><tp:taxon-name-part taxon-name-part-type="genus" reg="Cycasicola">Cycasicola</tp:taxon-name-part></tp:taxon-name></italic>, <italic><tp:taxon-name><tp:taxon-name-part taxon-name-part-type="genus" reg="Liua">Liua</tp:taxon-name-part></tp:taxon-name></italic>, and <italic><tp:taxon-name><tp:taxon-name-part taxon-name-part-type="genus" reg="Parathyridariella">Parathyridariella</tp:taxon-name-part></tp:taxon-name></italic>. We believe pseudoparaphyses type is one of the important characters at the genus level.</p><p>The base pair differences in the <abbrev xmlns:xlink="http://www.w3.org/1999/xlink" xlink:title="28S large subunit" id="ABBRID0EE6AI" xlink:type="simple">LSU</abbrev>, <abbrev xmlns:xlink="http://www.w3.org/1999/xlink" xlink:title="internal transcribed spacer" id="ABBRID0EI6AI" xlink:type="simple">ITS</abbrev>, <abbrev xmlns:xlink="http://www.w3.org/1999/xlink" xlink:title="18S small subunit" id="ABBRID0EM6AI" xlink:type="simple">SSU</abbrev>, <italic>tef</italic>1-α, and <italic>rpb</italic>2 genes (without gaps) between our new collection and <italic><tp:taxon-name><tp:taxon-name-part taxon-name-part-type="genus" reg="Aquilariomyces">Aq.</tp:taxon-name-part><tp:taxon-name-part taxon-name-part-type="species" reg="aquilariae">aquilariae</tp:taxon-name-part></tp:taxon-name></italic> (<abbrev xmlns:xlink="http://www.w3.org/1999/xlink" content-type="institution" xlink:title="Zhongkai University of Agriculture and Engineering Culture Collection" id="ABBRID0E66AI" xlink:type="simple">ZHKUCC</abbrev> 23-0072, ex-type) were also compared. The results showed that there are 3.1% nucleotide differences (28/912 bp) in <abbrev xmlns:xlink="http://www.w3.org/1999/xlink" xlink:title="28S large subunit" id="ABBRID0EEABI" xlink:type="simple">LSU</abbrev>; in comparison, <abbrev xmlns:xlink="http://www.w3.org/1999/xlink" xlink:title="internal transcribed spacer" id="ABBRID0EIABI" xlink:type="simple">ITS</abbrev> has 12.3% nucleotide differences (67/544 bp), <abbrev xmlns:xlink="http://www.w3.org/1999/xlink" xlink:title="18S small subunit" id="ABBRID0EMABI" xlink:type="simple">SSU</abbrev> has 0.3% nucleotide differences (3/873 bp), <italic>tef</italic>1-α has 7.5% nucleotide differences (76/1008 bp), and <italic>rpb</italic>2 has 10.6% nucleotide differences (109/1025 bp). These comparisons indicate minor differences in <abbrev xmlns:xlink="http://www.w3.org/1999/xlink" xlink:title="18S small subunit" id="ABBRID0EUABI" xlink:type="simple">SSU</abbrev> and <abbrev xmlns:xlink="http://www.w3.org/1999/xlink" xlink:title="28S large subunit" id="ABBRID0EYABI" xlink:type="simple">LSU</abbrev>, while there are considerable base differences in <abbrev xmlns:xlink="http://www.w3.org/1999/xlink" xlink:title="internal transcribed spacer" id="ABBRID0E3ABI" xlink:type="simple">ITS</abbrev>, <italic>tef</italic>1-α, and <italic>rpb</italic>2. Therefore, we introduce our new collection as a new species, <italic><tp:taxon-name><tp:taxon-name-part taxon-name-part-type="genus" reg="Aquilariomyces">Aq.</tp:taxon-name-part><tp:taxon-name-part taxon-name-part-type="species" reg="maomingensis">maomingensis</tp:taxon-name-part></tp:taxon-name></italic>, based on a polyphasic approach, according to the guidelines of <xref ref-type="bibr" rid="B35">Maharachchikumbura et al. (2021)</xref>. <italic><tp:taxon-name><tp:taxon-name-part taxon-name-part-type="genus" reg="Aquilariomyces">Aquilariomyces</tp:taxon-name-part><tp:taxon-name-part taxon-name-part-type="species" reg="maomingensis">maomingensis</tp:taxon-name-part></tp:taxon-name></italic>, the second <italic><tp:taxon-name><tp:taxon-name-part taxon-name-part-type="genus" reg="Aquilariomyces">Aquilariomyces</tp:taxon-name-part></tp:taxon-name></italic> species, was collected from the same host genus and country (<italic><tp:taxon-name><tp:taxon-name-part taxon-name-part-type="genus" reg="Aquilaria">Aquilaria</tp:taxon-name-part><tp:taxon-name-part taxon-name-part-type="species" reg="sinensis">sinensis</tp:taxon-name-part></tp:taxon-name></italic>, China) as the first.</p></tp:treatment-sec><tp:treatment-sec><!--Section generated to contain objects referenced in tp:taxon-treatment.--><fig id="F2" position="float" orientation="portrait"><object-id xmlns:xlink="http://www.w3.org/1999/xlink" content-type="doi" xlink:type="simple">10.3897/mycokeys.112.139831.figure2</object-id><object-id xmlns:xlink="http://www.w3.org/1999/xlink" content-type="arpha" xlink:type="simple">71C5490E-6D32-59AB-96CB-3FBD31C623C2</object-id><label>Figure 2.</label><caption><p>Phylogram generated from maximum likelihood (ML) analysis based on combined <abbrev xmlns:xlink="http://www.w3.org/1999/xlink" xlink:title="28S large subunit" id="ABBRID0EXEAI" xlink:type="simple">LSU</abbrev>, <abbrev xmlns:xlink="http://www.w3.org/1999/xlink" xlink:title="internal transcribed spacer" id="ABBRID0E2EAI" xlink:type="simple">ITS</abbrev>, <abbrev xmlns:xlink="http://www.w3.org/1999/xlink" xlink:title="18S small subunit" id="ABBRID0E6EAI" xlink:type="simple">SSU</abbrev>, <italic>tef</italic>1-α, and <italic>rpb</italic>2 sequence data of 52 taxa, which comprised 4387 base pairs of <abbrev xmlns:xlink="http://www.w3.org/1999/xlink" xlink:title="28S large subunit" id="ABBRID0EHFAI" xlink:type="simple">LSU</abbrev> = 967, <abbrev xmlns:xlink="http://www.w3.org/1999/xlink" xlink:title="internal transcribed spacer" id="ABBRID0ELFAI" xlink:type="simple">ITS</abbrev> = 516, <abbrev xmlns:xlink="http://www.w3.org/1999/xlink" xlink:title="18S small subunit" id="ABBRID0EPFAI" xlink:type="simple">SSU</abbrev> = 872, <italic>rpb</italic>2 = 1024, <italic>tef</italic>1-α = 1008. The best-scoring <abbrev xmlns:xlink="http://www.w3.org/1999/xlink" xlink:title="Randomized Accelerated Maximum Likelihood" id="ABBRID0EXFAI" xlink:type="simple">RAxML</abbrev> tree with a final likelihood value of -31596.745436 is presented. The matrix had 2090 distinct alignment patterns, with 47.13% of undetermined characters or gaps. Estimated base frequencies were as follows: A = 0.249245, C = 0.257277, G = 0.271627, T = 0.221851; substitution rates: AC = 1.210949, AG = 2.948777, AT = 1.318881, CG = 0.897105, CT = 6.444599, GT = 1.0; gamma distribution shape parameter <italic>α</italic> = 0.441696. Bootstrap support values for ML equal to or greater than 70% and clade credibility values equal to or greater than 0.90 from Bayesian inference analysis are labelled at each node. The tree is rooted with <italic><tp:taxon-name><tp:taxon-name-part taxon-name-part-type="genus" reg="Trematosphaeria">Trematosphaeria</tp:taxon-name-part><tp:taxon-name-part taxon-name-part-type="species" reg="pertusa">pertusa</tp:taxon-name-part></tp:taxon-name></italic> (CBS 122368). The new isolates are indicated in red, and the ex-type strains are in bold.</p></caption><graphic xmlns:xlink="http://www.w3.org/1999/xlink" xlink:href="mycokeys-112-103-g002.jpg" position="float" orientation="portrait" xlink:type="simple" id="oo_1217441.jpg"><uri content-type="original_file" xlink:type="simple">https://binary.pensoft.net/fig/1217441</uri></graphic></fig></tp:treatment-sec><ref-list><ref id="B32"><mixed-citation xmlns:xlink="http://www.w3.org/1999/xlink" xlink:type="simple"><person-group><name name-style="western"><surname>Liew</surname><given-names>ECY</given-names></name><name name-style="western"><surname>Aptroot</surname><given-names>A</given-names></name><name name-style="western"><surname>Hyde</surname><given-names>KD</given-names></name></person-group> (<year>2000</year>) <article-title>Phylogenetic significance of the pseudoparaphyses in Loculoascomycete taxonomy.</article-title><source>Molecular Phylogenetics and Evolution</source><volume>16</volume>(<issue>3</issue>): <fpage>392</fpage>–<lpage>402</lpage>. <ext-link xlink:href="10.1006/mpev.2000.0801" ext-link-type="doi" xlink:type="simple">https://doi.org/10.1006/mpev.2000.0801</ext-link></mixed-citation></ref><ref id="B14"><mixed-citation xmlns:xlink="http://www.w3.org/1999/xlink" xlink:type="simple"><person-group><name name-style="western"><surname>Du</surname><given-names>TY</given-names></name><name name-style="western"><surname>Tibpromma</surname><given-names>S</given-names></name><name name-style="western"><surname>Hyde</surname><given-names>KD</given-names></name><name name-style="western"><surname>Mapook</surname><given-names>A</given-names></name><name name-style="western"><surname>Dai</surname><given-names>DQ</given-names></name><name name-style="western"><surname>Zhang</surname><given-names>GQ</given-names></name><name name-style="western"><surname>Stephenson</surname><given-names>SL</given-names></name><name name-style="western"><surname>Suwannarach</surname><given-names>N</given-names></name><name name-style="western"><surname>Kumla</surname><given-names>J</given-names></name><name name-style="western"><surname>Elgorban</surname><given-names>AM</given-names></name><name name-style="western"><surname>Rajeshkumar</surname><given-names>KC</given-names></name><name name-style="western"><surname>Maharachchikumbura</surname><given-names>SSN</given-names></name><name name-style="western"><surname>Li</surname><given-names>Q</given-names></name><name name-style="western"><surname>Karunarathna</surname><given-names>SC</given-names></name></person-group> (<year>2024b</year>) The polyphasic approach reveals 10 novel and one known <tp:taxon-name><tp:taxon-name-part taxon-name-part-type="phylum">Ascomycota</tp:taxon-name-part></tp:taxon-name> taxa from terrestrial agarwood‐producing trees. Journal of Systematics and Evolution, 1–38. <ext-link xlink:href="10.1111/jse.13037" ext-link-type="doi" xlink:type="simple">https://doi.org/10.1111/jse.13037</ext-link></mixed-citation></ref><ref id="B18"><mixed-citation xmlns:xlink="http://www.w3.org/1999/xlink" xlink:type="simple"><person-group><name name-style="western"><surname>Hongsanan</surname><given-names>S</given-names></name><name name-style="western"><surname>Hyde</surname><given-names>KD</given-names></name><name name-style="western"><surname>Phookamsak</surname><given-names>R</given-names></name><name name-style="western"><surname>Wanasinghe</surname><given-names>DN</given-names></name><name name-style="western"><surname>McKenzie</surname><given-names>EHC</given-names></name><name name-style="western"><surname>Sarma</surname><given-names>VV</given-names></name><name name-style="western"><surname>Boonmee</surname><given-names>S</given-names></name><name name-style="western"><surname>Lücking</surname><given-names>R</given-names></name><name name-style="western"><surname>Pem</surname><given-names>D</given-names></name><name name-style="western"><surname>Bhat</surname><given-names>JD</given-names></name><name name-style="western"><surname>Liu</surname><given-names>N</given-names></name><name name-style="western"><surname>Tennakoon</surname><given-names>DS</given-names></name><name name-style="western"><surname>Karunarathna</surname><given-names>A</given-names></name><name name-style="western"><surname>Jiang</surname><given-names>SH</given-names></name><name name-style="western"><surname>Jones</surname><given-names>EBG</given-names></name><name name-style="western"><surname>Phillips</surname><given-names>AJL</given-names></name><name name-style="western"><surname>Manawasinghe</surname><given-names>I</given-names></name><name name-style="western"><surname>Tibpromma</surname><given-names>S</given-names></name><name name-style="western"><surname>Jayasiri</surname><given-names>SC</given-names></name><name name-style="western"><surname>Sandamali</surname><given-names>D</given-names></name><name name-style="western"><surname>Jayawardena</surname><given-names>RS</given-names></name><name name-style="western"><surname>Wijayawardene</surname><given-names>NN</given-names></name><name name-style="western"><surname>Ekanayaka</surname><given-names>AH</given-names></name><name name-style="western"><surname>Jeewon</surname><given-names>R</given-names></name><name name-style="western"><surname>Lu</surname><given-names>YZ</given-names></name><name name-style="western"><surname>Dissanayake</surname><given-names>AJ</given-names></name><name name-style="western"><surname>Zeng</surname><given-names>XY</given-names></name><name name-style="western"><surname>Luo</surname><given-names>ZL</given-names></name><name name-style="western"><surname>Tian</surname><given-names>Q</given-names></name><name name-style="western"><surname>Phukhamsakda</surname><given-names>C</given-names></name><name name-style="western"><surname>Thambugala</surname><given-names>KM</given-names></name><name name-style="western"><surname>Dai</surname><given-names>DQ</given-names></name><name name-style="western"><surname>Chethana</surname><given-names>TKW</given-names></name><name name-style="western"><surname>Ertz</surname><given-names>D</given-names></name><name name-style="western"><surname>Doilom</surname><given-names>M</given-names></name><name name-style="western"><surname>Liu</surname><given-names>JK</given-names></name><name name-style="western"><surname>Pérez-Ortega</surname><given-names>S</given-names></name><name name-style="western"><surname>Suija</surname><given-names>A</given-names></name><name name-style="western"><surname>Senwanna</surname><given-names>C</given-names></name><name name-style="western"><surname>Wijesinghe</surname><given-names>SN</given-names></name><name name-style="western"><surname>Konta</surname><given-names>S</given-names></name><name name-style="western"><surname>Niranjan</surname><given-names>M</given-names></name><name name-style="western"><surname>Zhang</surname><given-names>SN</given-names></name><name name-style="western"><surname>Ariyawansa</surname><given-names>HA</given-names></name><name name-style="western"><surname>Jiang</surname><given-names>HB</given-names></name><name name-style="western"><surname>Zhang</surname><given-names>JF</given-names></name><name name-style="western"><surname>de Silva</surname><given-names>NI</given-names></name><name name-style="western"><surname>Thiyagaraja</surname><given-names>V</given-names></name><name name-style="western"><surname>Zhang</surname><given-names>H</given-names></name><name name-style="western"><surname>Bezerra</surname><given-names>JDP</given-names></name><name name-style="western"><surname>Miranda-Gonzáles</surname><given-names>R</given-names></name><name name-style="western"><surname>Aptroot</surname><given-names>A</given-names></name><name name-style="western"><surname>Kashiwadani</surname><given-names>H</given-names></name><name name-style="western"><surname>Harishchandra</surname><given-names>D</given-names></name><name name-style="western"><surname>Abeywickrama</surname><given-names>PD</given-names></name><name name-style="western"><surname>Bao</surname><given-names>DF</given-names></name><name name-style="western"><surname>Devadatha</surname><given-names>B</given-names></name><name name-style="western"><surname>Wu</surname><given-names>HX</given-names></name><name name-style="western"><surname>Moon</surname><given-names>KH</given-names></name><name name-style="western"><surname>Gueidan</surname><given-names>C</given-names></name><name name-style="western"><surname>Schumm</surname><given-names>F</given-names></name><name name-style="western"><surname>Bundhun</surname><given-names>D</given-names></name><name name-style="western"><surname>Mapook</surname><given-names>A</given-names></name><name name-style="western"><surname>Monkai</surname><given-names>J</given-names></name><name name-style="western"><surname>Chomnunti</surname><given-names>P</given-names></name><name name-style="western"><surname>Samarakoon</surname><given-names>MC</given-names></name><name name-style="western"><surname>Suetrong</surname><given-names>S</given-names></name><name name-style="western"><surname>Chaiwan</surname><given-names>N</given-names></name><name name-style="western"><surname>Dayarathne</surname><given-names>MC</given-names></name><name name-style="western"><surname>Jing</surname><given-names>Y</given-names></name><name name-style="western"><surname>Rathnayaka</surname><given-names>AR</given-names></name><name name-style="western"><surname>Bhunjun</surname><given-names>CS</given-names></name><name name-style="western"><surname>Xu</surname><given-names>JC</given-names></name><name name-style="western"><surname>Zheng</surname><given-names>JS</given-names></name><name name-style="western"><surname>Liu</surname><given-names>G</given-names></name><name name-style="western"><surname>Feng</surname><given-names>Y</given-names></name><name name-style="western"><surname>Xie</surname><given-names>N</given-names></name></person-group> (<year>2020</year>) <article-title>Refined families of <tp:taxon-name><tp:taxon-name-part taxon-name-part-type="class">Dothideomycetes</tp:taxon-name-part></tp:taxon-name>: Orders and families incertae sedis in <tp:taxon-name><tp:taxon-name-part taxon-name-part-type="class">Dothideomycetes</tp:taxon-name-part></tp:taxon-name>.</article-title><source>Fungal Diversity</source><volume>105</volume>(<issue>1</issue>): <fpage>17</fpage>–<lpage>318</lpage>. <ext-link xlink:href="10.1007/s13225-020-00462-6" ext-link-type="doi" xlink:type="simple">https://doi.org/10.1007/s13225-020-00462-6</ext-link></mixed-citation></ref><ref id="B2"><mixed-citation xmlns:xlink="http://www.w3.org/1999/xlink" xlink:type="simple"><person-group><name name-style="western"><surname>Barr</surname><given-names>ME</given-names></name></person-group> (<year>1983</year>) <article-title>Muriform ascospores in class ascomycetes.</article-title><source>Mycotaxon</source><volume>18</volume>: <fpage>149</fpage>–<lpage>157</lpage>.</mixed-citation></ref><ref id="B66"><mixed-citation xmlns:xlink="http://www.w3.org/1999/xlink" xlink:type="simple"><person-group><name name-style="western"><surname>Wijayawardene</surname><given-names>NN</given-names></name><name name-style="western"><surname>Hyde</surname><given-names>KD</given-names></name><name name-style="western"><surname>Dai</surname><given-names>DQ</given-names></name><name name-style="western"><surname>Sánchez-García</surname><given-names>M</given-names></name><name name-style="western"><surname>Goto</surname><given-names>BT</given-names></name><name name-style="western"><surname>Saxena</surname><given-names>RK</given-names></name><name name-style="western"><surname>Erdoğdu</surname><given-names>M</given-names></name><name name-style="western"><surname>Selçuk</surname><given-names>F</given-names></name><name name-style="western"><surname>Rajeshkumar</surname><given-names>KC</given-names></name><name name-style="western"><surname>Aptroot</surname><given-names>A</given-names></name><name name-style="western"><surname>Błaszkowski</surname><given-names>J</given-names></name><name name-style="western"><surname>Boonyuen</surname><given-names>N</given-names></name><name name-style="western"><surname>da Silva</surname><given-names>GA</given-names></name><name name-style="western"><surname>de Souza</surname><given-names>FA</given-names></name><name name-style="western"><surname>Dong</surname><given-names>W</given-names></name><name name-style="western"><surname>Ertz</surname><given-names>D</given-names></name><name name-style="western"><surname>Haelewaters</surname><given-names>D</given-names></name><name name-style="western"><surname>Jones</surname><given-names>EBG</given-names></name><name name-style="western"><surname>Karunarathna</surname><given-names>SC</given-names></name><name name-style="western"><surname>Kirk</surname><given-names>PM</given-names></name><name name-style="western"><surname>Kukwa</surname><given-names>M</given-names></name><name name-style="western"><surname>Kumla</surname><given-names>J</given-names></name><name name-style="western"><surname>Leontyev</surname><given-names>DV</given-names></name><name name-style="western"><surname>Lumbsch</surname><given-names>HT</given-names></name><name name-style="western"><surname>Maharachchikumbura</surname><given-names>SSN</given-names></name><name name-style="western"><surname>Marguno</surname><given-names>F</given-names></name><name name-style="western"><surname>Martínez-Rodríguez</surname><given-names>P</given-names></name><name name-style="western"><surname>Mešić</surname><given-names>A</given-names></name><name name-style="western"><surname>Monteiro</surname><given-names>JS</given-names></name><name name-style="western"><surname>Oehl</surname><given-names>F</given-names></name><name name-style="western"><surname>Pawłowska</surname><given-names>J</given-names></name><name name-style="western"><surname>Pem</surname><given-names>D</given-names></name><name name-style="western"><surname>Pfliegler</surname><given-names>WP</given-names></name><name name-style="western"><surname>Phillips</surname><given-names>AJL</given-names></name><name name-style="western"><surname>Pošta</surname><given-names>A</given-names></name><name name-style="western"><surname>He</surname><given-names>MQ</given-names></name><name name-style="western"><surname>Li</surname><given-names>JX</given-names></name><name name-style="western"><surname>Raza</surname><given-names>M</given-names></name><name name-style="western"><surname>Sruthi</surname><given-names>OP</given-names></name><name name-style="western"><surname>Suetrong</surname><given-names>S</given-names></name><name name-style="western"><surname>Suwannarach</surname><given-names>N</given-names></name><name name-style="western"><surname>Tedersoo</surname><given-names>L</given-names></name><name name-style="western"><surname>Thiyagaraja</surname><given-names>V</given-names></name><name name-style="western"><surname>Tibpromma</surname><given-names>S</given-names></name><name name-style="western"><surname>Tkalčec</surname><given-names>Z</given-names></name><name name-style="western"><surname>Tokarev</surname><given-names>YS</given-names></name><name name-style="western"><surname>Wanasinghe</surname><given-names>DN</given-names></name><name name-style="western"><surname>Wijesundara</surname><given-names>DSA</given-names></name><name name-style="western"><surname>Wimalaseana</surname><given-names>SDMK</given-names></name><name name-style="western"><surname>Madrid</surname><given-names>H</given-names></name><name name-style="western"><surname>Zhang</surname><given-names>GQ</given-names></name><name name-style="western"><surname>Gao</surname><given-names>Y</given-names></name><name name-style="western"><surname>Sánchez-Castro</surname><given-names>I</given-names></name><name name-style="western"><surname>Tang</surname><given-names>LZ</given-names></name><name name-style="western"><surname>Stadler</surname><given-names>M</given-names></name><name name-style="western"><surname>Yurkov</surname><given-names>A</given-names></name><name name-style="western"><surname>Thines</surname><given-names>M</given-names></name></person-group> (<year>2022</year>) <article-title>Outline of <tp:taxon-name><tp:taxon-name-part taxon-name-part-type="kingdom">Fungi</tp:taxon-name-part></tp:taxon-name> and fungus-like taxa – 2021.</article-title><source>Mycosphere</source><volume>13</volume>(<issue>1</issue>): <fpage>53</fpage>–<lpage>453</lpage>. <ext-link xlink:href="10.5943/mycosphere/13/1/2" ext-link-type="doi" xlink:type="simple">https://doi.org/10.5943/mycosphere/13/1/2</ext-link></mixed-citation></ref><ref id="B23"><mixed-citation xmlns:xlink="http://www.w3.org/1999/xlink" xlink:type="simple"><person-group><name name-style="western"><surname>Jaklitsch</surname><given-names>WM</given-names></name><name name-style="western"><surname>Voglmayr</surname><given-names>H</given-names></name></person-group> (<year>2016</year>) <article-title>Hidden diversity in <italic><tp:taxon-name><tp:taxon-name-part taxon-name-part-type="genus">Thyridaria</tp:taxon-name-part></tp:taxon-name></italic> and a new circumscription of the <tp:taxon-name><tp:taxon-name-part taxon-name-part-type="family">Thyridariaceae</tp:taxon-name-part></tp:taxon-name>.</article-title><source>Studies in Mycology</source><volume>85</volume>(<issue>1</issue>): <fpage>35</fpage>–<lpage>64</lpage>. <ext-link xlink:href="10.1016/j.simyco.2016.09.002" ext-link-type="doi" xlink:type="simple">https://doi.org/10.1016/j.simyco.2016.09.002</ext-link></mixed-citation></ref><ref id="B37"><mixed-citation xmlns:xlink="http://www.w3.org/1999/xlink" xlink:type="simple"><person-group><name name-style="western"><surname>Mapook</surname><given-names>A</given-names></name><name name-style="western"><surname>Hyde</surname><given-names>KD</given-names></name><name name-style="western"><surname>McKenzie</surname><given-names>EHC</given-names></name><name name-style="western"><surname>Jones</surname><given-names>EBG</given-names></name><name name-style="western"><surname>Bhat</surname><given-names>DJ</given-names></name><name name-style="western"><surname>Jeewon</surname><given-names>R</given-names></name><name name-style="western"><surname>Stadler</surname><given-names>M</given-names></name><name name-style="western"><surname>Samarakoon</surname><given-names>MC</given-names></name><name name-style="western"><surname>Malaithong</surname><given-names>M</given-names></name><name name-style="western"><surname>Tanunchai</surname><given-names>B</given-names></name><name name-style="western"><surname>Buscot</surname><given-names>F</given-names></name><name name-style="western"><surname>Wubet</surname><given-names>T</given-names></name><name name-style="western"><surname>Purahong</surname><given-names>W</given-names></name></person-group> (<year>2020</year>) <article-title>Taxonomic and phylogenetic contributions to fungi associated with the invasive weed <italic><tp:taxon-name><tp:taxon-name-part taxon-name-part-type="genus">Chromolaena</tp:taxon-name-part><tp:taxon-name-part taxon-name-part-type="species">odorata</tp:taxon-name-part></tp:taxon-name></italic> (Siam weed).</article-title><source>Fungal Diversity</source><volume>101</volume>(<issue>1</issue>): <fpage>175</fpage>. <ext-link xlink:href="10.1007/s13225-020-00444-8" ext-link-type="doi" xlink:type="simple">https://doi.org/10.1007/s13225-020-00444-8</ext-link></mixed-citation></ref><ref id="B7"><mixed-citation xmlns:xlink="http://www.w3.org/1999/xlink" xlink:type="simple"><person-group><name name-style="western"><surname>Devadatha</surname><given-names>B</given-names></name><name name-style="western"><surname>Sarma</surname><given-names>VV</given-names></name><name name-style="western"><surname>Jeewon</surname><given-names>R</given-names></name><name name-style="western"><surname>Wanasinghe</surname><given-names>DN</given-names></name><name name-style="western"><surname>Hyde</surname><given-names>KD</given-names></name><name name-style="western"><surname>Jones</surname><given-names>EBG</given-names></name></person-group> (<year>2018</year>) <article-title><italic><tp:taxon-name><tp:taxon-name-part taxon-name-part-type="genus">Thyridariella</tp:taxon-name-part></tp:taxon-name></italic>, a novel marine fungal genus from India: Morphological characterization and phylogeny inferred from multigene DNA sequence analyses.</article-title><source>Mycological Progress</source><volume>17</volume>(<issue>7</issue>): <fpage>791</fpage>–<lpage>804</lpage>. <ext-link xlink:href="10.1007/s11557-018-1387-4" ext-link-type="doi" xlink:type="simple">https://doi.org/10.1007/s11557-018-1387-4</ext-link></mixed-citation></ref><ref id="B35"><mixed-citation xmlns:xlink="http://www.w3.org/1999/xlink" xlink:type="simple"><person-group><name name-style="western"><surname>Maharachchikumbura</surname><given-names>SSN</given-names></name><name name-style="western"><surname>Chen</surname><given-names>Y</given-names></name><name name-style="western"><surname>Ariyawansa</surname><given-names>HA</given-names></name><name name-style="western"><surname>Hyde</surname><given-names>KD</given-names></name><name name-style="western"><surname>Haelewaters</surname><given-names>D</given-names></name><name name-style="western"><surname>Perera</surname><given-names>RH</given-names></name><name name-style="western"><surname>Samarakoon</surname><given-names>MC</given-names></name><name name-style="western"><surname>Wanasinghe</surname><given-names>DN</given-names></name><name name-style="western"><surname>Bustamante</surname><given-names>DE</given-names></name><name name-style="western"><surname>Liu</surname><given-names>J</given-names></name><name name-style="western"><surname>Lawrence</surname><given-names>DP</given-names></name><name name-style="western"><surname>Cheewangkoon</surname><given-names>R</given-names></name><name name-style="western"><surname>Stadler</surname><given-names>M</given-names></name></person-group> (<year>2021</year>) <article-title>Integrative approaches for species delimitation in <tp:taxon-name><tp:taxon-name-part taxon-name-part-type="phylum">Ascomycota</tp:taxon-name-part></tp:taxon-name>.</article-title><source>Fungal Diversity</source><volume>109</volume>(<issue>1</issue>): <fpage>155</fpage>–<lpage>179</lpage>. <ext-link xlink:href="10.1007/s13225-021-00486-6" ext-link-type="doi" xlink:type="simple">https://doi.org/10.1007/s13225-021-00486-6</ext-link></mixed-citation></ref></ref-list></tp:taxon-treatment>
