# Supplementary material for: ﻿New Aquilariomyces and Mangifericomes species (Pleosporales, Ascomycota) from Aquilaria spp. in China
Source: MycoKeys. 2025 Jan 13;112:103–25. doi: 10.3897/mycokeys.112.139831 (PMC11747782; doi:10.3897/mycokeys.112.139831)
Supplement: XML Treatment for Mangifericomes [file mycokeys.112.139831-treatment3.xml]

<!DOCTYPE tp:taxon-treatment
  PUBLIC "-//TaxonX//DTD Taxonomic Treatment Publishing DTD v0 20100105//EN" "tax-treatment-NSO.dtd">
<tp:taxon-treatment xmlns:tp="http://www.plazi.org/taxpub"><tp:treatment-meta><kwd-group><label>Taxon classification</label><kwd>
                <named-content content-type="kingdom">Fungi</named-content>
              </kwd><kwd>
                <named-content content-type="order">Pleosporales</named-content>
              </kwd><kwd>
                <named-content content-type="family">Thyridariaceae</named-content>
              </kwd></kwd-group><mixed-citation publication-type="journal"><person-group><name><surname>Du</surname><given-names>Tian-Ye</given-names></name><name><surname>Karunarathna</surname><given-names>Samantha C.</given-names></name><name><surname>Hyde</surname><given-names>Kevin D.</given-names></name><name><surname>Nilthong</surname><given-names>Somrudee</given-names></name><name><surname>Mapook</surname><given-names>Ausana</given-names></name><name><surname>Dai</surname><given-names>Dong-Qin</given-names></name><name><surname>Rajeshkumar</surname><given-names>Kunhiraman C.</given-names></name><name><surname>Elgorban</surname><given-names>Abdallah M.</given-names></name><name><surname>Han</surname><given-names>Li-Su</given-names></name><name><surname>Wang</surname><given-names>Hao-Han</given-names></name><name><surname>Tibpromma</surname><given-names>Saowaluck</given-names></name></person-group><article-title>﻿New <italic><tp:taxon-name><tp:taxon-name-part taxon-name-part-type="genus" reg="Aquilariomyces">Aquilariomyces</tp:taxon-name-part></tp:taxon-name></italic> and <italic><tp:taxon-name><tp:taxon-name-part taxon-name-part-type="genus" reg="Mangifericomes">Mangifericomes</tp:taxon-name-part></tp:taxon-name></italic> species (<tp:taxon-name><tp:taxon-name-part taxon-name-part-type="order">Pleosporales</tp:taxon-name-part></tp:taxon-name>, <tp:taxon-name><tp:taxon-name-part taxon-name-part-type="phylum">Ascomycota</tp:taxon-name-part></tp:taxon-name>) from <italic><tp:taxon-name><tp:taxon-name-part taxon-name-part-type="genus" reg="Aquilaria">Aquilaria</tp:taxon-name-part></tp:taxon-name></italic> spp. in China</article-title><source>MycoKeys</source><day>13</day><month>01</month><year>2025</year><volume>112</volume><fpage>103</fpage><lpage>125</lpage><pub-id pub-id-type="doi">10.3897/mycokeys.112.139831</pub-id></mixed-citation></tp:treatment-meta><tp:nomenclature><label>﻿</label><tp:taxon-name>
              <object-id xmlns:xlink="http://www.w3.org/1999/xlink" content-type="arpha" xlink:type="simple">FB92B032-8512-51EE-BC26-3F4A6C83A5B5</object-id>
              <tp:taxon-name-part taxon-name-part-type="genus" reg="Mangifericomes">Mangifericomes</tp:taxon-name-part>
            </tp:taxon-name><tp:taxon-authority>E.F. Yang &amp; Tibpromma, 2022</tp:taxon-authority></tp:nomenclature><tp:treatment-sec sec-type="notes" id="SECID0E2DBI"><title>Notes.</title><p><italic><tp:taxon-name><tp:taxon-name-part taxon-name-part-type="genus" reg="Mangifericomes">Mangifericomes</tp:taxon-name-part></tp:taxon-name></italic> was established by <xref ref-type="bibr" rid="B69">Yang et al. (2022)</xref> as a monotypic genus in the <tp:taxon-name><tp:taxon-name-part taxon-name-part-type="order">Pleosporales</tp:taxon-name-part></tp:taxon-name> genera <italic>incertae sedis</italic> to accommodate <italic><tp:taxon-name><tp:taxon-name-part taxon-name-part-type="genus" reg="Mangifericomes">M.</tp:taxon-name-part><tp:taxon-name-part taxon-name-part-type="species" reg="hongheensis">hongheensis</tp:taxon-name-part></tp:taxon-name></italic> E.F. Yang and Tibpromma as type species, which was isolated from <italic><tp:taxon-name><tp:taxon-name-part taxon-name-part-type="genus" reg="Mangifera">Mangifera</tp:taxon-name-part><tp:taxon-name-part taxon-name-part-type="species" reg="indica">indica</tp:taxon-name-part></tp:taxon-name></italic> L. in China. <italic><tp:taxon-name><tp:taxon-name-part taxon-name-part-type="genus" reg="Mangifericomes">Mangifericomes</tp:taxon-name-part></tp:taxon-name></italic> is characterized by immersed or semi-immersed, globose to subglobose, dark brown to black ascomata with or without ostioles; a hamathecium comprising filiform, hyaline, septate, branched cellular pseudoparaphyses (<italic>sensu</italic><xref ref-type="bibr" rid="B32">Liew et al. 2000</xref>); 8-spored, bitunicate, cylindrical-clavate, pedicellate asci; and ellipsoid, muriform, pale brown to brown ascospores, wrapped in a gelatinous sheath (<xref ref-type="bibr" rid="B69">Yang et al. 2022</xref>). The updated phylogenetic tree of <italic><tp:taxon-name><tp:taxon-name-part taxon-name-part-type="genus" reg="Mangifericomes">Mangifericomes</tp:taxon-name-part></tp:taxon-name></italic> is shown in Fig. <xref ref-type="fig" rid="F5">5</xref>.</p><fig id="F5" position="float" orientation="portrait"><object-id xmlns:xlink="http://www.w3.org/1999/xlink" content-type="doi" xlink:type="simple">10.3897/mycokeys.112.139831.figure5</object-id><object-id xmlns:xlink="http://www.w3.org/1999/xlink" content-type="arpha" xlink:type="simple">121DF99A-968A-5B7A-9BBC-AFE3C5CF90EE</object-id><label>Figure 5.</label><caption><p>Phylogram generated from ML analysis of <tp:taxon-name><tp:taxon-name-part taxon-name-part-type="order">Pleosporales</tp:taxon-name-part></tp:taxon-name> based on combined <abbrev xmlns:xlink="http://www.w3.org/1999/xlink" xlink:title="28S large subunit" id="ABBRID0ESGBI" xlink:type="simple">LSU</abbrev>, <abbrev xmlns:xlink="http://www.w3.org/1999/xlink" xlink:title="internal transcribed spacer" id="ABBRID0EWGBI" xlink:type="simple">ITS</abbrev>, <abbrev xmlns:xlink="http://www.w3.org/1999/xlink" xlink:title="18S small subunit" id="ABBRID0E1GBI" xlink:type="simple">SSU</abbrev>, <italic>tef</italic>1-α, and <italic>rpb</italic>2 sequence data of 159 taxa, which comprised 4584 base pairs of <abbrev xmlns:xlink="http://www.w3.org/1999/xlink" xlink:title="28S large subunit" id="ABBRID0ECHBI" xlink:type="simple">LSU</abbrev> = 1201, <abbrev xmlns:xlink="http://www.w3.org/1999/xlink" xlink:title="internal transcribed spacer" id="ABBRID0EGHBI" xlink:type="simple">ITS</abbrev> = 534, <abbrev xmlns:xlink="http://www.w3.org/1999/xlink" xlink:title="18S small subunit" id="ABBRID0EKHBI" xlink:type="simple">SSU</abbrev> = 1018, <italic>rpb</italic>2 = 930, <italic>tef</italic>1-α = 901. The best-scoring <abbrev xmlns:xlink="http://www.w3.org/1999/xlink" xlink:title="Randomized Accelerated Maximum Likelihood" id="ABBRID0ESHBI" xlink:type="simple">RAxML</abbrev> tree with a final likelihood value of -91408.743991 is presented. The matrix had 3121 distinct alignment patterns, with 41.32% of undetermined characters or gaps. Estimated base frequencies were as follows: A = 0.246701, C = 0.244302, G = 0.274425, T = 0.234571; substitution rates: AC = 1.391138, AG = 3.919388, AT = 1.582417, CG = 1.094328, CT = 7.887132, GT = 1.0; gamma distribution shape parameter <italic>α</italic> = 0.418663. Bootstrap support values for maximum likelihood (ML) equal to or greater than 70% and clade credibility values greater than 0.90 from Bayesian inference analysis are labelled at each node. The tree is rooted with <italic><tp:taxon-name><tp:taxon-name-part taxon-name-part-type="genus" reg="Orbilia">Orbilia</tp:taxon-name-part><tp:taxon-name-part taxon-name-part-type="species" reg="auricolor">auricolor</tp:taxon-name-part></tp:taxon-name></italic> (AFTOL-ID 906) and <italic><tp:taxon-name><tp:taxon-name-part taxon-name-part-type="genus" reg="Orbilia">O.</tp:taxon-name-part><tp:taxon-name-part taxon-name-part-type="species" reg="vinosa">vinosa</tp:taxon-name-part></tp:taxon-name></italic> (AFTOL-ID 905). The new isolates are indicated in red, and the ex-type strains are in bold.</p></caption><graphic xmlns:xlink="http://www.w3.org/1999/xlink" xlink:href="mycokeys-112-103-g005.jpg" position="float" orientation="portrait" xlink:type="simple" id="oo_1217444.jpg"><uri content-type="original_file" xlink:type="simple">https://binary.pensoft.net/fig/1217444</uri></graphic></fig></tp:treatment-sec><ref-list><ref id="B69"><mixed-citation xmlns:xlink="http://www.w3.org/1999/xlink" xlink:type="simple"><person-group><name name-style="western"><surname>Yang</surname><given-names>EF</given-names></name><name name-style="western"><surname>Karunarathna</surname><given-names>SC</given-names></name><name name-style="western"><surname>Dai</surname><given-names>DQ</given-names></name><name name-style="western"><surname>Stephenson</surname><given-names>SL</given-names></name><name name-style="western"><surname>Elgorban</surname><given-names>AM</given-names></name><name name-style="western"><surname>Al-Rejaie</surname><given-names>S</given-names></name><name name-style="western"><surname>Xiong</surname><given-names>XR</given-names></name><name name-style="western"><surname>Promputtha</surname><given-names>I</given-names></name><name name-style="western"><surname>Samarakoon</surname><given-names>MC</given-names></name><name name-style="western"><surname>Tibpromma</surname><given-names>S</given-names></name></person-group> (<year>2022</year>) <article-title>Taxonomy and phylogeny of fungi associated with <italic><tp:taxon-name><tp:taxon-name-part taxon-name-part-type="genus">Mangifera</tp:taxon-name-part><tp:taxon-name-part taxon-name-part-type="species">indica</tp:taxon-name-part></tp:taxon-name></italic> from Yunnan, China.</article-title><source>Journal of <tp:taxon-name><tp:taxon-name-part taxon-name-part-type="kingdom">Fungi</tp:taxon-name-part></tp:taxon-name> (Basel, Switzerland)</source><volume>8</volume>(<issue>12</issue>): <fpage>1249</fpage>. <ext-link xlink:href="10.3390/jof8121249" ext-link-type="doi" xlink:type="simple">https://doi.org/10.3390/jof8121249</ext-link></mixed-citation></ref><ref id="B32"><mixed-citation xmlns:xlink="http://www.w3.org/1999/xlink" xlink:type="simple"><person-group><name name-style="western"><surname>Liew</surname><given-names>ECY</given-names></name><name name-style="western"><surname>Aptroot</surname><given-names>A</given-names></name><name name-style="western"><surname>Hyde</surname><given-names>KD</given-names></name></person-group> (<year>2000</year>) <article-title>Phylogenetic significance of the pseudoparaphyses in Loculoascomycete taxonomy.</article-title><source>Molecular Phylogenetics and Evolution</source><volume>16</volume>(<issue>3</issue>): <fpage>392</fpage>–<lpage>402</lpage>. <ext-link xlink:href="10.1006/mpev.2000.0801" ext-link-type="doi" xlink:type="simple">https://doi.org/10.1006/mpev.2000.0801</ext-link></mixed-citation></ref></ref-list></tp:taxon-treatment>
