# Supplementary material for: ﻿New Aquilariomyces and Mangifericomes species (Pleosporales, Ascomycota) from Aquilaria spp. in China
Source: MycoKeys. 2025 Jan 13;112:103–25. doi: 10.3897/mycokeys.112.139831 (PMC11747782; doi:10.3897/mycokeys.112.139831)
Supplement: XML Treatment for Mangifericomes aquilariae [file mycokeys.112.139831-treatment4.xml]

<!DOCTYPE tp:taxon-treatment
  PUBLIC "-//TaxonX//DTD Taxonomic Treatment Publishing DTD v0 20100105//EN" "tax-treatment-NSO.dtd">
<tp:taxon-treatment xmlns:tp="http://www.plazi.org/taxpub"><tp:treatment-meta><kwd-group><label>Taxon classification</label><kwd>
                <named-content content-type="kingdom">Fungi</named-content>
              </kwd><kwd>
                <named-content content-type="order">Pleosporales</named-content>
              </kwd><kwd>
                <named-content content-type="family">Thyridariaceae</named-content>
              </kwd></kwd-group><mixed-citation publication-type="journal"><person-group><name><surname>Du</surname><given-names>Tian-Ye</given-names></name><name><surname>Karunarathna</surname><given-names>Samantha C.</given-names></name><name><surname>Hyde</surname><given-names>Kevin D.</given-names></name><name><surname>Nilthong</surname><given-names>Somrudee</given-names></name><name><surname>Mapook</surname><given-names>Ausana</given-names></name><name><surname>Dai</surname><given-names>Dong-Qin</given-names></name><name><surname>Rajeshkumar</surname><given-names>Kunhiraman C.</given-names></name><name><surname>Elgorban</surname><given-names>Abdallah M.</given-names></name><name><surname>Han</surname><given-names>Li-Su</given-names></name><name><surname>Wang</surname><given-names>Hao-Han</given-names></name><name><surname>Tibpromma</surname><given-names>Saowaluck</given-names></name></person-group><article-title>﻿New <italic><tp:taxon-name><tp:taxon-name-part taxon-name-part-type="genus" reg="Aquilariomyces">Aquilariomyces</tp:taxon-name-part></tp:taxon-name></italic> and <italic><tp:taxon-name><tp:taxon-name-part taxon-name-part-type="genus" reg="Mangifericomes">Mangifericomes</tp:taxon-name-part></tp:taxon-name></italic> species (<tp:taxon-name><tp:taxon-name-part taxon-name-part-type="order">Pleosporales</tp:taxon-name-part></tp:taxon-name>, <tp:taxon-name><tp:taxon-name-part taxon-name-part-type="phylum">Ascomycota</tp:taxon-name-part></tp:taxon-name>) from <italic><tp:taxon-name><tp:taxon-name-part taxon-name-part-type="genus" reg="Aquilaria">Aquilaria</tp:taxon-name-part></tp:taxon-name></italic> spp. in China</article-title><source>MycoKeys</source><day>13</day><month>01</month><year>2025</year><volume>112</volume><fpage>103</fpage><lpage>125</lpage><pub-id pub-id-type="doi">10.3897/mycokeys.112.139831</pub-id></mixed-citation></tp:treatment-meta><tp:nomenclature><label>﻿</label><tp:taxon-name>
              <object-id xmlns:xlink="http://www.w3.org/1999/xlink" content-type="arpha" xlink:type="simple">F92CA690-8D21-50B1-B93E-E087EFFB5B9A</object-id>
              <tp:taxon-name-part taxon-name-part-type="genus" reg="Mangifericomes">Mangifericomes</tp:taxon-name-part>
              <tp:taxon-name-part taxon-name-part-type="species" reg="aquilariae">aquilariae</tp:taxon-name-part>
              <object-id xmlns:xlink="http://www.w3.org/1999/xlink" content-type="mycobank" xlink:type="simple">856410</object-id>
              <object-id xmlns:xlink="http://www.w3.org/1999/xlink" xlink:type="simple">Facesoffungi Number: FoF16961</object-id>
            </tp:taxon-name><tp:taxon-authority>T.Y. Du, K.D. Hyde, Tibpromma &amp; Karun.</tp:taxon-authority><tp:taxon-status xmlns:xlink="http://www.w3.org/1999/xlink" xlink:type="simple">sp. nov.</tp:taxon-status><xref ref-type="fig" rid="F6">Fig. 6</xref></tp:nomenclature><tp:treatment-sec sec-type="etymology" id="SECID0EEKBI"><title>Etymology.</title><p>Named after the host genus “<italic>Aquilaria</italic>,” from which the holotype was collected.</p></tp:treatment-sec><tp:treatment-sec sec-type="Holotype" id="SECID0ERKBI"><title>Holotype.</title><p><abbrev xmlns:xlink="http://www.w3.org/1999/xlink" content-type="institution" xlink:title="Guizhou Medical University" id="ABBRID0EXKBI" xlink:type="simple">GMB-W</abbrev> 1008.</p></tp:treatment-sec><tp:treatment-sec sec-type="description" id="SECID0E3KBI"><title>Description.</title><p><bold><italic>Saprobic</italic></bold> on decaying branch of <italic><tp:taxon-name><tp:taxon-name-part taxon-name-part-type="genus" reg="Aquilaria">Aquilaria</tp:taxon-name-part></tp:taxon-name></italic> sp. <bold>Sexual morph: <italic>Ascomata</italic></bold> 280–460 μm high × 250–510 μm diam. (x̄ = 375 × 380 μm, n = 10), globose to subglobose, brown to dark brown, gregarious, immersed, inconspicuous on host surface, ostiolate. <bold><italic>Peridium</italic></bold> 20–70 μm (x̄ = 40 μm, n = 20) wide, comprising 5–7 layers of hyaline to pale brown cells of <bold><italic>textura angularis</italic></bold> to <bold><italic>textura prismatica</italic></bold>, fusing with the host tissue. <bold><italic>Hamathecium</italic></bold> 2.5 μm wide, hyaline, fascicular, septate, branched, numerous, cellular pseudoparaphyses, embedded in a glutinous matrix. <bold><italic>Asci</italic></bold> 170–265 × 32–50 μm (x̄ = 216 × 40 μm, n = 30), bitunicate, fissitunicate, 8-spored, cylindric-clavate, with short pedicel, apically rounded, with an ocular chamber. <bold><italic>Asco­spores</italic></bold> 40–53 × 18–23 μm (x̄ = 47 × 20 μm, n = 30), muriform, uniseriate, hyaline and later become golden yellow, pale brown to dark brown, ellipsoid, slightly curved to straight, rough-walled, slightly wider near apex, apically rounded, 10–13-transversally septate, and 3–6-longitudinal septa, slightly constricted at the septum, surrounded by a 6.5–15 µm wide gelatinous sheath. <bold>Asexual morph</bold>: Undetermined.</p><fig id="F6" position="float" orientation="portrait"><object-id xmlns:xlink="http://www.w3.org/1999/xlink" content-type="doi" xlink:type="simple">10.3897/mycokeys.112.139831.figure6</object-id><object-id xmlns:xlink="http://www.w3.org/1999/xlink" content-type="arpha" xlink:type="simple">CEB50E5F-F55F-5695-A50F-9D5AD4ED91FC</object-id><label>Figure 6.</label><caption><p><italic><tp:taxon-name><tp:taxon-name-part taxon-name-part-type="genus" reg="Mangifericomes">Mangifericomes</tp:taxon-name-part><tp:taxon-name-part taxon-name-part-type="species" reg="aquilariae">aquilariae</tp:taxon-name-part></tp:taxon-name></italic> (<abbrev xmlns:xlink="http://www.w3.org/1999/xlink" content-type="institution" xlink:title="Guizhou Medical University" id="ABBRID0EZMBI" xlink:type="simple">GMB-W</abbrev> 1008, holotype) <bold>A, B</bold> ascomata on the host (the arrow indicates the cross-section of the ascomata) <bold>C</bold> vertical sections through the ascomata <bold>D</bold> peridium <bold>E, K</bold> cellular pseudoparaphyses (<bold>E</bold> stained with cotton blue) <bold>F</bold> ocular chamber of asci <bold>G–J</bold> asci <bold>L–R</bold> ascospores (the arrows indicate the sheath of the ascospores) <bold>S</bold> germinated ascospore <bold>T, U</bold> colony on PDA obverse and reverse views. Scale bars: 200 µm (<bold>C</bold>); 20 µm (<bold>D, G, L–S</bold>); 10 µm (<bold>E, K</bold>); 100 µm (<bold>F, H–J</bold>).</p></caption><graphic xmlns:xlink="http://www.w3.org/1999/xlink" xlink:href="mycokeys-112-103-g006.jpg" position="float" orientation="portrait" xlink:type="simple" id="oo_1217445.jpg"><uri content-type="original_file" xlink:type="simple">https://binary.pensoft.net/fig/1217445</uri></graphic></fig></tp:treatment-sec><tp:treatment-sec sec-type="description" id="SECID0E6NBI"><title>Culture characteristics.</title><p>Ascospores germinated on PDA after 24 hours, and germ tubes were produced from each cell. <bold><italic>Colonies</italic></bold> on PDA reaching 5 cm diam., after four weeks at 23–28 °C. Colonies obverse: loose, circular or irregular, white-cream, slightly raised at the center, filamentous edge. Colonies reverse reddish-brown at the center and cream to light yellow towards the periphery.</p></tp:treatment-sec><tp:treatment-sec sec-type="material" id="SECID0EIOBI"><title>Material examined.</title><p>China • Yunnan Province, Nujiang Prefecture, Lushui City, Liuku Town, <named-content xmlns:xlink="http://www.w3.org/1999/xlink" content-type="dwc:verbatimCoordinates" xlink:type="simple"><named-content content-type="geo-json" specific-use="{&#34;type&#34;:&#34;Point&#34;,&#34;coordinates&#34;:[98.851389,25.808333]}" id="NCID0EROBI" xlink:type="simple">25°48'30"N, 98°51'5"E</named-content></named-content>, on a dead branch of <italic><tp:taxon-name><tp:taxon-name-part taxon-name-part-type="genus" reg="Aquilaria">Aquilaria</tp:taxon-name-part></tp:taxon-name></italic> sp. (<tp:taxon-name><tp:taxon-name-part taxon-name-part-type="family">Thymelaeaceae</tp:taxon-name-part></tp:taxon-name>), 21 April 2023, T.Y. Du, NJT41 (<abbrev xmlns:xlink="http://www.w3.org/1999/xlink" content-type="institution" xlink:title="Guizhou Medical University" id="ABBRID0ECPBI" xlink:type="simple">GMB-W</abbrev> 1008, holotype), ex-type living culture, GMBCC1010; additional living culture, <abbrev xmlns:xlink="http://www.w3.org/1999/xlink" content-type="institution" xlink:title="Guizhou Culture Collection" id="ABBRID0EHPBI" xlink:type="simple">GZCC</abbrev> 23-0628.</p></tp:treatment-sec><tp:treatment-sec sec-type="GenBank numbers" id="SECID0EMPBI"><title>GenBank numbers.</title><p>GMBCC1010: <abbrev xmlns:xlink="http://www.w3.org/1999/xlink" xlink:title="internal transcribed spacer" id="ABBRID0ESPBI" xlink:type="simple">ITS</abbrev> = <ext-link xmlns:xlink="http://www.w3.org/1999/xlink" ext-link-type="gen" xlink:href="PQ604645" xlink:type="simple">PQ604645</ext-link>, <abbrev xmlns:xlink="http://www.w3.org/1999/xlink" xlink:title="28S large subunit" id="ABBRID0E2PBI" xlink:type="simple">LSU</abbrev> = <ext-link xmlns:xlink="http://www.w3.org/1999/xlink" ext-link-type="gen" xlink:href="PQ604622" xlink:type="simple">PQ604622</ext-link>, <italic>tef</italic>1-α = <ext-link xmlns:xlink="http://www.w3.org/1999/xlink" ext-link-type="gen" xlink:href="PQ612417" xlink:type="simple">PQ612417</ext-link>, <italic>rpb</italic>2 = <ext-link xmlns:xlink="http://www.w3.org/1999/xlink" ext-link-type="gen" xlink:href="PQ612421" xlink:type="simple">PQ612421</ext-link>; <abbrev xmlns:xlink="http://www.w3.org/1999/xlink" content-type="institution" xlink:title="Guizhou Culture Collection" id="ABBRID0ESQBI" xlink:type="simple">GZCC</abbrev> 23-0628: <abbrev xmlns:xlink="http://www.w3.org/1999/xlink" xlink:title="internal transcribed spacer" id="ABBRID0EXQBI" xlink:type="simple">ITS</abbrev> = <ext-link xmlns:xlink="http://www.w3.org/1999/xlink" ext-link-type="gen" xlink:href="PQ604646" xlink:type="simple">PQ604646</ext-link>, <abbrev xmlns:xlink="http://www.w3.org/1999/xlink" xlink:title="28S large subunit" id="ABBRID0EARBI" xlink:type="simple">LSU</abbrev> = <ext-link xmlns:xlink="http://www.w3.org/1999/xlink" ext-link-type="gen" xlink:href="PQ604623" xlink:type="simple">PQ604623</ext-link>, <italic>tef</italic>1-α = <ext-link xmlns:xlink="http://www.w3.org/1999/xlink" ext-link-type="gen" xlink:href="PQ612418" xlink:type="simple">PQ612418</ext-link>, <italic>rpb</italic>2 = <ext-link xmlns:xlink="http://www.w3.org/1999/xlink" ext-link-type="gen" xlink:href="PQ612422" xlink:type="simple">PQ612422</ext-link>.</p></tp:treatment-sec><tp:treatment-sec sec-type="notes" id="SECID0EXRBI"><title>Notes.</title><p>In the present phylogenetic analyses, our new collection, <italic><tp:taxon-name><tp:taxon-name-part taxon-name-part-type="genus" reg="Mangifericomes">Mangifericomes</tp:taxon-name-part><tp:taxon-name-part taxon-name-part-type="species" reg="aquilariae">aquilariae</tp:taxon-name-part></tp:taxon-name></italic>, formed a well-separated sister lineage to <italic><tp:taxon-name><tp:taxon-name-part taxon-name-part-type="genus" reg="Mangifericomes">M.</tp:taxon-name-part><tp:taxon-name-part taxon-name-part-type="species" reg="hongheensis">hongheensis</tp:taxon-name-part></tp:taxon-name></italic> (KUMCC 21-0342 and KUMUCC 21-0345) with 100% ML and 1.00 BYPP statistical support (Fig. <xref ref-type="fig" rid="F5">5</xref>). <italic><tp:taxon-name><tp:taxon-name-part taxon-name-part-type="genus" reg="Mangifericomes">Mangifericomes</tp:taxon-name-part><tp:taxon-name-part taxon-name-part-type="species" reg="aquilariae">aquilariae</tp:taxon-name-part></tp:taxon-name></italic> shares similar morphological characteristics with <italic><tp:taxon-name><tp:taxon-name-part taxon-name-part-type="genus" reg="Mangifericomes">M.</tp:taxon-name-part><tp:taxon-name-part taxon-name-part-type="species" reg="hongheensis">hongheensis</tp:taxon-name-part></tp:taxon-name></italic> (HKAS 1221888, holotype) in having globose to subglobose, brown to dark brown, ostiolate ascomata, bitunicate asci with fissitunicate, 8-spored, cylindrical-clavate, and muriform ascospores, ellipsoid, pale brown to dark brown, slightly wider near the apex, surrounded by a gelatinous sheath (<xref ref-type="bibr" rid="B69">Yang et al. 2022</xref>). However, <italic><tp:taxon-name><tp:taxon-name-part taxon-name-part-type="genus" reg="Mangifericomes">M.</tp:taxon-name-part><tp:taxon-name-part taxon-name-part-type="species" reg="aquilariae">aquilariae</tp:taxon-name-part></tp:taxon-name></italic> (<abbrev xmlns:xlink="http://www.w3.org/1999/xlink" content-type="institution" xlink:title="Guizhou Medical University" id="ABBRID0E3TBI" xlink:type="simple">GMB-W</abbrev> 1008) differs from <italic><tp:taxon-name><tp:taxon-name-part taxon-name-part-type="genus" reg="Mangifericomes">M.</tp:taxon-name-part><tp:taxon-name-part taxon-name-part-type="species" reg="hongheensis">hongheensis</tp:taxon-name-part></tp:taxon-name></italic> (HKAS 1221888) by its immersed ascomata, peridium comprising <bold><italic>textura prismatica</italic></bold> to <bold><italic>textura angularis</italic></bold> cells, fascicular, and numerous pseudoparaphyses, and ascospores that are 10–13-transversally septate, 3–6-longitudinal septa, while ascomata of <italic><tp:taxon-name><tp:taxon-name-part taxon-name-part-type="genus" reg="Mangifericomes">M.</tp:taxon-name-part><tp:taxon-name-part taxon-name-part-type="species" reg="hongheensis">hongheensis</tp:taxon-name-part></tp:taxon-name></italic> (HKAS 1221888) are semi-immersed to fully immersed, peridium comprising <bold><italic>textura angularis</italic></bold> to <bold><italic>textura globosa</italic></bold> cells, sparse pseudoparaphyses, and ascospores that are 7–11-transversally septate, 5–8-longitudinal septa (<xref ref-type="bibr" rid="B69">Yang et al. 2022</xref>). In addition, the base pair differences of the <abbrev xmlns:xlink="http://www.w3.org/1999/xlink" xlink:title="28S large subunit" id="ABBRID0EHVBI" xlink:type="simple">LSU</abbrev>, <abbrev xmlns:xlink="http://www.w3.org/1999/xlink" xlink:title="internal transcribed spacer" id="ABBRID0ELVBI" xlink:type="simple">ITS</abbrev>, <italic>tef</italic>1-α, and <italic>rpb</italic>2 genes (without gaps) between our new collection and <italic><tp:taxon-name><tp:taxon-name-part taxon-name-part-type="genus" reg="Mangifericomes">M.</tp:taxon-name-part><tp:taxon-name-part taxon-name-part-type="species" reg="hongheensis">hongheensis</tp:taxon-name-part></tp:taxon-name></italic> (KUMCC 21-0342, ex-type) were compared, while the <abbrev xmlns:xlink="http://www.w3.org/1999/xlink" xlink:title="18S small subunit" id="ABBRID0E5VBI" xlink:type="simple">SSU</abbrev> of our new collection is not available. The results showed that there are 0.8% nucleotide differences (7/864 bp) in <abbrev xmlns:xlink="http://www.w3.org/1999/xlink" xlink:title="28S large subunit" id="ABBRID0ECWBI" xlink:type="simple">LSU</abbrev>, while <abbrev xmlns:xlink="http://www.w3.org/1999/xlink" xlink:title="internal transcribed spacer" id="ABBRID0EGWBI" xlink:type="simple">ITS</abbrev> has 3.4% nucleotide differences (18/533 bp), <italic>tef</italic>1-α has 3.2% nucleotide differences (31/962 bp), and <italic>rpb</italic>2 has 4.5% nucleotide differences (41/905 bp). These comparisons indicate that they display minor differences on <abbrev xmlns:xlink="http://www.w3.org/1999/xlink" xlink:title="28S large subunit" id="ABBRID0EOWBI" xlink:type="simple">LSU</abbrev> while displaying significant base differences on <abbrev xmlns:xlink="http://www.w3.org/1999/xlink" xlink:title="internal transcribed spacer" id="ABBRID0ESWBI" xlink:type="simple">ITS</abbrev>, <italic>tef</italic>1-α, and <italic>rpb</italic>2. Therefore, we introduce our new collection (from <italic><tp:taxon-name><tp:taxon-name-part taxon-name-part-type="genus" reg="Aquilaria">Aquilaria</tp:taxon-name-part></tp:taxon-name></italic> sp. in China) as a new species, <italic><tp:taxon-name><tp:taxon-name-part taxon-name-part-type="genus" reg="Mangifericomes">M.</tp:taxon-name-part><tp:taxon-name-part taxon-name-part-type="species" reg="aquilariae">aquilariae</tp:taxon-name-part></tp:taxon-name></italic>, based on a polyphasic approach according to the guidelines of <xref ref-type="bibr" rid="B35">Maharachchikumbura et al. (2021)</xref>. In addition, this study introduces the second <italic><tp:taxon-name><tp:taxon-name-part taxon-name-part-type="genus" reg="Mangifericomes">Mangifericomes</tp:taxon-name-part></tp:taxon-name></italic> species in the genus and the first <italic><tp:taxon-name><tp:taxon-name-part taxon-name-part-type="genus" reg="Mangifericomes">Mangifericomes</tp:taxon-name-part></tp:taxon-name></italic> species collected from <italic><tp:taxon-name><tp:taxon-name-part taxon-name-part-type="genus" reg="Aquilaria">Aquilaria</tp:taxon-name-part></tp:taxon-name></italic>.</p></tp:treatment-sec><tp:treatment-sec><!--Section generated to contain objects referenced in tp:taxon-treatment.--><fig id="F5" position="float" orientation="portrait"><object-id xmlns:xlink="http://www.w3.org/1999/xlink" content-type="doi" xlink:type="simple">10.3897/mycokeys.112.139831.figure5</object-id><object-id xmlns:xlink="http://www.w3.org/1999/xlink" content-type="arpha" xlink:type="simple">121DF99A-968A-5B7A-9BBC-AFE3C5CF90EE</object-id><label>Figure 5.</label><caption><p>Phylogram generated from ML analysis of <tp:taxon-name><tp:taxon-name-part taxon-name-part-type="order">Pleosporales</tp:taxon-name-part></tp:taxon-name> based on combined <abbrev xmlns:xlink="http://www.w3.org/1999/xlink" xlink:title="28S large subunit" id="ABBRID0ESGBI" xlink:type="simple">LSU</abbrev>, <abbrev xmlns:xlink="http://www.w3.org/1999/xlink" xlink:title="internal transcribed spacer" id="ABBRID0EWGBI" xlink:type="simple">ITS</abbrev>, <abbrev xmlns:xlink="http://www.w3.org/1999/xlink" xlink:title="18S small subunit" id="ABBRID0E1GBI" xlink:type="simple">SSU</abbrev>, <italic>tef</italic>1-α, and <italic>rpb</italic>2 sequence data of 159 taxa, which comprised 4584 base pairs of <abbrev xmlns:xlink="http://www.w3.org/1999/xlink" xlink:title="28S large subunit" id="ABBRID0ECHBI" xlink:type="simple">LSU</abbrev> = 1201, <abbrev xmlns:xlink="http://www.w3.org/1999/xlink" xlink:title="internal transcribed spacer" id="ABBRID0EGHBI" xlink:type="simple">ITS</abbrev> = 534, <abbrev xmlns:xlink="http://www.w3.org/1999/xlink" xlink:title="18S small subunit" id="ABBRID0EKHBI" xlink:type="simple">SSU</abbrev> = 1018, <italic>rpb</italic>2 = 930, <italic>tef</italic>1-α = 901. The best-scoring <abbrev xmlns:xlink="http://www.w3.org/1999/xlink" xlink:title="Randomized Accelerated Maximum Likelihood" id="ABBRID0ESHBI" xlink:type="simple">RAxML</abbrev> tree with a final likelihood value of -91408.743991 is presented. The matrix had 3121 distinct alignment patterns, with 41.32% of undetermined characters or gaps. Estimated base frequencies were as follows: A = 0.246701, C = 0.244302, G = 0.274425, T = 0.234571; substitution rates: AC = 1.391138, AG = 3.919388, AT = 1.582417, CG = 1.094328, CT = 7.887132, GT = 1.0; gamma distribution shape parameter <italic>α</italic> = 0.418663. Bootstrap support values for maximum likelihood (ML) equal to or greater than 70% and clade credibility values greater than 0.90 from Bayesian inference analysis are labelled at each node. The tree is rooted with <italic><tp:taxon-name><tp:taxon-name-part taxon-name-part-type="genus" reg="Orbilia">Orbilia</tp:taxon-name-part><tp:taxon-name-part taxon-name-part-type="species" reg="auricolor">auricolor</tp:taxon-name-part></tp:taxon-name></italic> (AFTOL-ID 906) and <italic><tp:taxon-name><tp:taxon-name-part taxon-name-part-type="genus" reg="Orbilia">O.</tp:taxon-name-part><tp:taxon-name-part taxon-name-part-type="species" reg="vinosa">vinosa</tp:taxon-name-part></tp:taxon-name></italic> (AFTOL-ID 905). The new isolates are indicated in red, and the ex-type strains are in bold.</p></caption><graphic xmlns:xlink="http://www.w3.org/1999/xlink" xlink:href="mycokeys-112-103-g005.jpg" position="float" orientation="portrait" xlink:type="simple" id="oo_1217444.jpg"><uri content-type="original_file" xlink:type="simple">https://binary.pensoft.net/fig/1217444</uri></graphic></fig></tp:treatment-sec><ref-list><ref id="B69"><mixed-citation xmlns:xlink="http://www.w3.org/1999/xlink" xlink:type="simple"><person-group><name name-style="western"><surname>Yang</surname><given-names>EF</given-names></name><name name-style="western"><surname>Karunarathna</surname><given-names>SC</given-names></name><name name-style="western"><surname>Dai</surname><given-names>DQ</given-names></name><name name-style="western"><surname>Stephenson</surname><given-names>SL</given-names></name><name name-style="western"><surname>Elgorban</surname><given-names>AM</given-names></name><name name-style="western"><surname>Al-Rejaie</surname><given-names>S</given-names></name><name name-style="western"><surname>Xiong</surname><given-names>XR</given-names></name><name name-style="western"><surname>Promputtha</surname><given-names>I</given-names></name><name name-style="western"><surname>Samarakoon</surname><given-names>MC</given-names></name><name name-style="western"><surname>Tibpromma</surname><given-names>S</given-names></name></person-group> (<year>2022</year>) <article-title>Taxonomy and phylogeny of fungi associated with <italic><tp:taxon-name><tp:taxon-name-part taxon-name-part-type="genus">Mangifera</tp:taxon-name-part><tp:taxon-name-part taxon-name-part-type="species">indica</tp:taxon-name-part></tp:taxon-name></italic> from Yunnan, China.</article-title><source>Journal of <tp:taxon-name><tp:taxon-name-part taxon-name-part-type="kingdom">Fungi</tp:taxon-name-part></tp:taxon-name> (Basel, Switzerland)</source><volume>8</volume>(<issue>12</issue>): <fpage>1249</fpage>. <ext-link xlink:href="10.3390/jof8121249" ext-link-type="doi" xlink:type="simple">https://doi.org/10.3390/jof8121249</ext-link></mixed-citation></ref><ref id="B35"><mixed-citation xmlns:xlink="http://www.w3.org/1999/xlink" xlink:type="simple"><person-group><name name-style="western"><surname>Maharachchikumbura</surname><given-names>SSN</given-names></name><name name-style="western"><surname>Chen</surname><given-names>Y</given-names></name><name name-style="western"><surname>Ariyawansa</surname><given-names>HA</given-names></name><name name-style="western"><surname>Hyde</surname><given-names>KD</given-names></name><name name-style="western"><surname>Haelewaters</surname><given-names>D</given-names></name><name name-style="western"><surname>Perera</surname><given-names>RH</given-names></name><name name-style="western"><surname>Samarakoon</surname><given-names>MC</given-names></name><name name-style="western"><surname>Wanasinghe</surname><given-names>DN</given-names></name><name name-style="western"><surname>Bustamante</surname><given-names>DE</given-names></name><name name-style="western"><surname>Liu</surname><given-names>J</given-names></name><name name-style="western"><surname>Lawrence</surname><given-names>DP</given-names></name><name name-style="western"><surname>Cheewangkoon</surname><given-names>R</given-names></name><name name-style="western"><surname>Stadler</surname><given-names>M</given-names></name></person-group> (<year>2021</year>) <article-title>Integrative approaches for species delimitation in <tp:taxon-name><tp:taxon-name-part taxon-name-part-type="phylum">Ascomycota</tp:taxon-name-part></tp:taxon-name>.</article-title><source>Fungal Diversity</source><volume>109</volume>(<issue>1</issue>): <fpage>155</fpage>–<lpage>179</lpage>. <ext-link xlink:href="10.1007/s13225-021-00486-6" ext-link-type="doi" xlink:type="simple">https://doi.org/10.1007/s13225-021-00486-6</ext-link></mixed-citation></ref></ref-list></tp:taxon-treatment>
